# Supplementary material for: Machine Learning-Based Comparative Analysis of Pan-Cancer and Pan-Normal Tissues Identifies Pan-Cancer Tissue-Enriched circRNAs Related to Cancer Mutations as Potential Exosomal Biomarkers
Source: Front Oncol. 2021 Sep 15;11:703461. doi: 10.3389/fonc.2021.703461 (PMC8479194; doi:10.3389/fonc.2021.703461)
Supplement: Supplementary file 1 [file Table_1.xlsx]

## Sheet: Table S1
Samples	Type	Site
acinic_cell_carcinoma_1	cancer	lung
acinic_cell_carcinoma_2	cancer	lung
acinic_cell_carcinoma_3	cancer	lung
adipose_adult_37_year_male	normal	soft_tissue
adipose_adult_51_year_female	normal	soft_tissue
adipose_adult_53_year_female	normal	soft_tissue
adipose_adult_54_year_male	normal	soft_tissue
adipose_omentum_adult_37_year_male	normal	soft_tissue
adipose_omentum_adult_51_year_female	normal	soft_tissue
adipose_omentum_adult_53_year_female	normal	soft_tissue
adipose_omentum_adult_54_year_male	normal	soft_tissue
adrenal_gland_1	normal	adrenal
adrenal_gland_2	normal	adrenal
adrenal_gland_3	normal	adrenal
airway_epithelial_cell_1	normal	olfactory
airway_epithelial_cell_2	normal	olfactory
aortic_smooth_muscle_cell_1	normal	aorta
aortic_smooth_muscle_cell_2	normal	aorta
articular_chondrocyte_of_knee_joint_1	normal	bone
articular_chondrocyte_of_knee_joint_2	normal	bone
ascending_aorta	normal	aorta
astrocyte_1	normal	brain
astrocyte_2	normal	brain
b_cell_1	normal	lymph
b_cell_2	normal	lymph
b_cell_3	normal	lymph
b_cell_4	normal	lymph
b_cell_5	normal	lymph
b_cell_6	normal	lymph
bladder_microvascular_endothelial_cell_1	normal	bladder
bladder_microvascular_endothelial_cell_2	normal	bladder
bladder_urothelial_carcinoma_1	cancer	bladder
bladder_urothelial_carcinoma_adj_normal_1	normal	bladder
bloodvessel_aorta_adult_54_year_male	normal	aorta
brain_1	normal	brain
brain_2	normal	brain
breast_cancer_1	cancer	breast
breast_cancer_10	cancer	breast
breast_cancer_11	cancer	breast
breast_cancer_12	cancer	breast
breast_cancer_13	cancer	breast
breast_cancer_14	cancer	breast
breast_cancer_15	cancer	breast
breast_cancer_2	cancer	breast
breast_cancer_3	cancer	breast
breast_cancer_4	cancer	breast
breast_cancer_5	cancer	breast
breast_cancer_6	cancer	breast
breast_cancer_7	cancer	breast
breast_cancer_8	cancer	breast
breast_cancer_9	cancer	breast
breast_cancer_adj_normal_1	normal	breast
breast_cancer_adj_normal_10	normal	breast
breast_cancer_adj_normal_11	normal	breast
breast_cancer_adj_normal_12	normal	breast
breast_cancer_adj_normal_13	normal	breast
breast_cancer_adj_normal_14	normal	breast
breast_cancer_adj_normal_15	normal	breast
breast_cancer_adj_normal_16	normal	breast
breast_cancer_adj_normal_17	normal	breast
breast_cancer_adj_normal_18	normal	breast
breast_cancer_adj_normal_2	normal	breast
breast_cancer_adj_normal_3	normal	breast
breast_cancer_adj_normal_4	normal	breast
breast_cancer_adj_normal_5	normal	breast
breast_cancer_adj_normal_6	normal	breast
breast_cancer_adj_normal_7	normal	breast
breast_cancer_adj_normal_8	normal	breast
breast_cancer_adj_normal_9	normal	breast
bronchial_epithelial_cell_1	normal	bronchial
bronchial_epithelial_cell_2	normal	bronchial
bronchial_smooth_muscle_cell_1	normal	bronchial
bronchial_smooth_muscle_cell_2	normal	bronchial
bronchus_fibroblast_of_lung_1	normal	bronchial
bronchus_fibroblast_of_lung_2	normal	bronchial
cardiac_atrium_fibroblast_1	normal	cardiac
cardiac_atrium_fibroblast_2	normal	cardiac
cardiac_ventricle_fibroblast_1	normal	cardiac
cardiac_ventricle_fibroblast_2	normal	cardiac
cd14_positive_monocyte_1	normal	PBMCs
cd14_positive_monocyte_2	normal	PBMCs
cd14_positive_monocyte_3	normal	PBMCs
cd14_positive_monocyte_4	normal	PBMCs
cd14_positive_monocyte_5	normal	PBMCs
cd14_positive_monocyte_6	normal	PBMCs
cervical_cancer_1	cancer	cervix
cervical_cancer_2	cancer	cervix
cervical_cancer_3	cancer	cervix
cervical_cancer_4	cancer	cervix
cervical_cancer_5	cancer	cervix
cervical_cancer_adj_normal_1	normal	cervix
cervical_cancer_adj_normal_2	normal	cervix
cervical_cancer_adj_normal_3	normal	cervix
cervical_cancer_adj_normal_4	normal	cervix
cervical_cancer_adj_normal_5	normal	cervix
clear_cell_carcinoma_1	cancer	lung
clear_cell_carcinoma_adj_normal_1	normal	lung
cn.aml_bone_marrow_1	cancer	bone_marrow
cn.aml_bone_marrow_10	cancer	bone_marrow
cn.aml_bone_marrow_11	cancer	bone_marrow
cn.aml_bone_marrow_12	cancer	bone_marrow
cn.aml_bone_marrow_13	cancer	bone_marrow
cn.aml_bone_marrow_14	cancer	bone_marrow
cn.aml_bone_marrow_15	cancer	bone_marrow
cn.aml_bone_marrow_16	cancer	bone_marrow
cn.aml_bone_marrow_17	cancer	bone_marrow
cn.aml_bone_marrow_18	cancer	bone_marrow
cn.aml_bone_marrow_19	cancer	bone_marrow
cn.aml_bone_marrow_2	cancer	bone_marrow
cn.aml_bone_marrow_20	cancer	bone_marrow
cn.aml_bone_marrow_3	cancer	bone_marrow
cn.aml_bone_marrow_4	cancer	bone_marrow
cn.aml_bone_marrow_5	cancer	bone_marrow
cn.aml_bone_marrow_6	cancer	bone_marrow
cn.aml_bone_marrow_7	cancer	bone_marrow
cn.aml_bone_marrow_8	cancer	bone_marrow
cn.aml_bone_marrow_9	cancer	bone_marrow
colon_1	normal	intestine
colon_2	normal	intestine
colon_carcinoma_1	cancer	intestine
colon_carcinoma_10	cancer	intestine
colon_carcinoma_11	cancer	intestine
colon_carcinoma_12	cancer	intestine
colon_carcinoma_13	cancer	intestine
colon_carcinoma_14	cancer	intestine
colon_carcinoma_15	cancer	intestine
colon_carcinoma_16	cancer	intestine
colon_carcinoma_2	cancer	intestine
colon_carcinoma_3	cancer	intestine
colon_carcinoma_4	cancer	intestine
colon_carcinoma_5	cancer	intestine
colon_carcinoma_6	cancer	intestine
colon_carcinoma_7	cancer	intestine
colon_carcinoma_8	cancer	intestine
colon_carcinoma_9	cancer	intestine
colon_carcinoma_adj_normal_1	normal	intestine
colon_carcinoma_adj_normal_2	normal	intestine
colon_carcinoma_adj_normal_3	normal	intestine
colon_carcinoma_adj_normal_4	normal	intestine
colon_carcinoma_adj_normal_5	normal	intestine
colon_carcinoma_adj_normal_6	normal	intestine
colon_carcinoma_adj_normal_7	normal	intestine
colon_carcinoma_adj_normal_8	normal	intestine
dermis_blood_vessel_endothelial_cell_1	normal	blood_vessel
dermis_blood_vessel_endothelial_cell_2	normal	blood_vessel
dermis_lymphatic_vessel_endothelial_cell_1	normal	lymph_vessel
dermis_lymphatic_vessel_endothelial_cell_2	normal	lymph_vessel
dermis_microvascular_lymphatic_vessel_endothelial_cell_1	normal	lymph_vessel
dermis_microvascular_lymphatic_vessel_endothelial_cell_2	normal	lymph_vessel
endometrial_microvascular_endothelial_cell_1	normal	uterus
endometrial_microvascular_endothelial_cell_2	normal	uterus
endothelial_cell_of_coronary_artery_1	normal	blood_vessel
endothelial_cell_of_coronary_artery_2	normal	blood_vessel
endothelial_cell_of_umbilical_vein_1	normal	blood_vessel
endothelial_cell_of_umbilical_vein_2	normal	blood_vessel
endothelial_cell_of_umbilical_vein_3	normal	blood_vessel
endothelial_cell_of_umbilical_vein_4	normal	blood_vessel
endothelial_cell_of_umbilical_vein_5	normal	blood_vessel
epithelial_cell_of_alveolus_of_lung_1	normal	lung
epithelial_cell_of_alveolus_of_lung_2	normal	lung
epithelial_cell_of_proximal_tubule_1	normal	kidney
epithelial_cell_of_proximal_tubule_2	normal	kidney
epithelial_cell_of_umbilical_artery_1	normal	blood_vessel
epithelial_cell_of_umbilical_artery_2	normal	blood_vessel
esophagogastric_junction_adult_37_year_male	normal	esophagus
esophagogastric_junction_adult_51_year_female	normal	esophagus
esophagogastric_junction_adult_53_year_female	normal	esophagus
esophagogastric_junction_adult_54_year_male	normal	esophagus
esophagus_mucosa_adult_37_year_male	normal	esophagus
esophagus_mucosa_adult_51_year_female	normal	esophagus
esophagus_mucosa_adult_53_year_female	normal	esophagus
esophagus_mucosa_adult_54_year_male	normal	esophagus
esophagus_muscle_layer_of_adult_37_year_male	normal	esophagus
esophagus_muscle_layer_of_adult_51_year_female	normal	esophagus
esophagus_muscle_layer_of_adult_53_year_female	normal	esophagus
esophagus_muscle_layer_of_adult_54_year_male	normal	esophagus
femalegonad_adult_51_year_female	normal	female_gonad
femalegonad_adult_53_year_female	normal	female_gonad
fibroblast_of_arm_1	normal	skin
fibroblast_of_arm_2	normal	skin
fibroblast_of_dermis_1	normal	skin
fibroblast_of_dermis_2	normal	skin
fibroblast_of_lung_1	normal	lung
fibroblast_of_lung_2	normal	lung
fibroblast_of_lung_3	normal	lung
fibroblast_of_lung_4	normal	lung
fibroblast_of_the_aortic_adventitia_1	normal	aorta
fibroblast_of_the_aortic_adventitia_2	normal	aorta
fibroblast_of_villous_mesenchyme_1	normal	placenta
fibroblast_of_villous_mesenchyme_2	normal	placenta
foreskin_keratinocyte_1	normal	skin
foreskin_keratinocyte_2	normal	skin
gastric_cancer_1	cancer	stomach
gastric_cancer_2	cancer	stomach
gastric_cancer_3	cancer	stomach
gastric_cancer_adj_normal_1	normal	stomach
gastric_cancer_adj_normal_2	normal	stomach
gastric_cancer_adj_normal_3	normal	stomach
gastrocnemius_medialis	normal	muscle
glioblastoma_1	cancer	brain
glioblastoma_2	cancer	brain
glioblastoma_3	cancer	brain
glioblastoma_adj_normal_1	normal	brain
glioblastoma_adj_normal_2	normal	brain
glioblastoma_adj_normal_3	normal	brain
glioblastoma_adj_normal_4	normal	brain
glioblastoma_adj_normal_5	normal	brain
glomerular_endothelial_cell_1	normal	kidney
glomerular_endothelial_cell_2	normal	kidney
hair_follicle_dermal_papilla_cell_1	normal	skin
hair_follicle_dermal_papilla_cell_2	normal	skin
hair_follicular_keratinocyte_1	normal	skin
hair_follicular_keratinocyte_2	normal	skin
hcc_1	cancer	liver
hcc_10	cancer	liver
hcc_11	cancer	liver
hcc_12	cancer	liver
hcc_13	cancer	liver
hcc_14	cancer	liver
hcc_15	cancer	liver
hcc_16	cancer	liver
hcc_17	cancer	liver
hcc_18	cancer	liver
hcc_19	cancer	liver
hcc_2	cancer	liver
hcc_20	cancer	liver
hcc_3	cancer	liver
hcc_4	cancer	liver
hcc_5	cancer	liver
hcc_6	cancer	liver
hcc_7	cancer	liver
hcc_8	cancer	liver
hcc_9	cancer	liver
hcc_adj_normal_1	normal	liver
hcc_adj_normal_10	normal	liver
hcc_adj_normal_11	normal	liver
hcc_adj_normal_12	normal	liver
hcc_adj_normal_13	normal	liver
hcc_adj_normal_14	normal	liver
hcc_adj_normal_15	normal	liver
hcc_adj_normal_16	normal	liver
hcc_adj_normal_17	normal	liver
hcc_adj_normal_18	normal	liver
hcc_adj_normal_19	normal	liver
hcc_adj_normal_2	normal	liver
hcc_adj_normal_20	normal	liver
hcc_adj_normal_3	normal	liver
hcc_adj_normal_4	normal	liver
hcc_adj_normal_5	normal	liver
hcc_adj_normal_6	normal	liver
hcc_adj_normal_7	normal	liver
hcc_adj_normal_8	normal	liver
hcc_adj_normal_9	normal	liver
heart_1	normal	cardiac
heart_2	normal	cardiac
heart_adult_34_year_male	normal	cardiac
heart_lv_adult_51_year_female	normal	cardiac
heart_lv_adult_53_year_female	normal	cardiac
heart_ra_adult_51_year_female	normal	cardiac
heart_ra_adult_53_year_female	normal	cardiac
hematopoietic_multipotent_progenitor_cell	normal	bone_marrow
hypopharyngeal_cancer_1	cancer	pharyngeal
hypopharyngeal_cancer_2	cancer	pharyngeal
hypopharyngeal_cancer_3	cancer	pharyngeal
hypopharyngeal_cancer_adj_normal_1	normal	pharyngeal
hypopharyngeal_cancer_adj_normal_2	normal	pharyngeal
hypopharyngeal_cancer_adj_normal_3	normal	pharyngeal
intestine_sigmoid_colon_adult_37_year_male	normal	colon
intestine_sigmoid_colon_adult_51_year_female	normal	colon
intestine_sigmoid_colon_adult_53_year_female	normal	colon
intestine_sigmoid_colon_adult_54_year_male	normal	colon
intestine_transverse_colon_adult_53_year_female	normal	colon
intestine_transverse_colon_adult_54_year_male	normal	colon
keratinocyte_1	normal	skin
keratinocyte_2	normal	skin
keratinocyte_3	normal	skin
keratinocyte_4	normal	skin
keratinocyte_5	normal	skin
keratinocyte_6	normal	skin
kidney_epithelial_cell_1	normal	kidney
kidney_epithelial_cell_2	normal	kidney
liver_1	normal	liver
liver_2	normal	liver
liver_adult_32_year_male	normal	liver
liver_adult_53_year_female_1	normal	liver
liver_adult_53_year_female_2	normal	liver
lower_leg_skin_1	normal	skin
lower_leg_skin_2	normal	skin
lower_leg_skin_3	normal	skin
lower_leg_skin_4	normal	skin
lower_leg_skin_5	normal	skin
lower_leg_skin_6	normal	skin
lower_leg_skin_7	normal	skin
lower_leg_skin_8	normal	skin
lung_1	normal	lung
lung_2	normal	lung
lung_adult_37_year_male	normal	lung
lung_adult_51_year_female	normal	lung
lung_adult_53_year_female	normal	lung
lung_adult_54_year_male	normal	lung
lung_microvascular_endothelial_cell_1	normal	lung
lung_microvascular_endothelial_cell_2	normal	lung
malignant_lymphoma_1	cancer	lymph
malignant_lymphoma_10	cancer	lymph
malignant_lymphoma_11	cancer	lymph
malignant_lymphoma_12	cancer	lymph
malignant_lymphoma_13	cancer	lymph
malignant_lymphoma_14	cancer	lymph
malignant_lymphoma_15	cancer	lymph
malignant_lymphoma_16	cancer	lymph
malignant_lymphoma_17	cancer	lymph
malignant_lymphoma_18	cancer	lymph
malignant_lymphoma_19	cancer	lymph
malignant_lymphoma_2	cancer	lymph
malignant_lymphoma_20	cancer	lymph
malignant_lymphoma_3	cancer	lymph
malignant_lymphoma_4	cancer	lymph
malignant_lymphoma_5	cancer	lymph
malignant_lymphoma_6	cancer	lymph
malignant_lymphoma_7	cancer	lymph
malignant_lymphoma_8	cancer	lymph
malignant_lymphoma_9	cancer	lymph
mammary_epithelial_cell_1	normal	breast
mammary_microvascular_endothelial_cell_1	normal	breast
mammary_microvascular_endothelial_cell_2	normal	breast
mammarygland_adult_37_year_male	normal	breast
mammarygland_adult_51_year_female	normal	breast
mammarygland_adult_53_year_female	normal	breast
melanocyte_of_skin_1	normal	skin
melanocyte_of_skin_2	normal	skin
melanocyte_of_skin_3	normal	skin
melanocyte_of_skin_4	normal	skin
mesangial_cell_1	normal	kidney
mesangial_cell_2	normal	kidney
mesenchymal_stem_cell_of_adipose_1	normal	soft_tissue
mesenchymal_stem_cell_of_adipose_2	normal	soft_tissue
mesenchymal_stem_cell_of_the_bone_marrow_1	normal	bone_marrow
mesenchymal_stem_cell_of_the_bone_marrow_2	normal	bone_marrow
mesenchymal_stem_cell_of_wharton_s_jelly_1	normal	soft_tissue
mesenchymal_stem_cell_of_wharton_s_jelly_2	normal	soft_tissue
mononuclear_cell	normal	PBMCs
myometrial_cell_1	normal	uterus
myometrial_cell_2	normal	uterus
nasal_cavity_respiratory_epithelium_epithelial_cell_of_viscerocranial_mucosa_1	normal	olfactory
nasal_cavity_respiratory_epithelium_epithelial_cell_of_viscerocranial_mucosa_2	normal	olfactory
non.muscle_invasive_bladder_cancer_1	cancer	bladder
non.muscle_invasive_bladder_cancer_10	cancer	bladder
non.muscle_invasive_bladder_cancer_11	cancer	bladder
non.muscle_invasive_bladder_cancer_12	cancer	bladder
non.muscle_invasive_bladder_cancer_13	cancer	bladder
non.muscle_invasive_bladder_cancer_14	cancer	bladder
non.muscle_invasive_bladder_cancer_15	cancer	bladder
non.muscle_invasive_bladder_cancer_16	cancer	bladder
non.muscle_invasive_bladder_cancer_17	cancer	bladder
non.muscle_invasive_bladder_cancer_18	cancer	bladder
non.muscle_invasive_bladder_cancer_19	cancer	bladder
non.muscle_invasive_bladder_cancer_2	cancer	bladder
non.muscle_invasive_bladder_cancer_20	cancer	bladder
non.muscle_invasive_bladder_cancer_3	cancer	bladder
non.muscle_invasive_bladder_cancer_4	cancer	bladder
non.muscle_invasive_bladder_cancer_5	cancer	bladder
non.muscle_invasive_bladder_cancer_6	cancer	bladder
non.muscle_invasive_bladder_cancer_7	cancer	bladder
non.muscle_invasive_bladder_cancer_8	cancer	bladder
non.muscle_invasive_bladder_cancer_9	cancer	bladder
non.small_cell_lung_cancer.adenocarcinoma_1	cancer	lung
non.small_cell_lung_cancer.adenocarcinoma_10	cancer	lung
non.small_cell_lung_cancer.adenocarcinoma_11	cancer	lung
non.small_cell_lung_cancer.adenocarcinoma_12	cancer	lung
non.small_cell_lung_cancer.adenocarcinoma_13	cancer	lung
non.small_cell_lung_cancer.adenocarcinoma_14	cancer	lung
non.small_cell_lung_cancer.adenocarcinoma_15	cancer	lung
non.small_cell_lung_cancer.adenocarcinoma_16	cancer	lung
non.small_cell_lung_cancer.adenocarcinoma_17	cancer	lung
non.small_cell_lung_cancer.adenocarcinoma_18	cancer	lung
non.small_cell_lung_cancer.adenocarcinoma_19	cancer	lung
non.small_cell_lung_cancer.adenocarcinoma_2	cancer	lung
non.small_cell_lung_cancer.adenocarcinoma_20	cancer	lung
non.small_cell_lung_cancer.adenocarcinoma_3	cancer	lung
non.small_cell_lung_cancer.adenocarcinoma_4	cancer	lung
non.small_cell_lung_cancer.adenocarcinoma_5	cancer	lung
non.small_cell_lung_cancer.adenocarcinoma_6	cancer	lung
non.small_cell_lung_cancer.adenocarcinoma_7	cancer	lung
non.small_cell_lung_cancer.adenocarcinoma_8	cancer	lung
non.small_cell_lung_cancer.adenocarcinoma_9	cancer	lung
non.small_cell_lung_cancer.squamous_cell_carcinoma_1	cancer	lung
non.small_cell_lung_cancer.squamous_cell_carcinoma_10	cancer	lung
non.small_cell_lung_cancer.squamous_cell_carcinoma_11	cancer	lung
non.small_cell_lung_cancer.squamous_cell_carcinoma_12	cancer	lung
non.small_cell_lung_cancer.squamous_cell_carcinoma_13	cancer	lung
non.small_cell_lung_cancer.squamous_cell_carcinoma_14	cancer	lung
non.small_cell_lung_cancer.squamous_cell_carcinoma_15	cancer	lung
non.small_cell_lung_cancer.squamous_cell_carcinoma_16	cancer	lung
non.small_cell_lung_cancer.squamous_cell_carcinoma_17	cancer	lung
non.small_cell_lung_cancer.squamous_cell_carcinoma_18	cancer	lung
non.small_cell_lung_cancer.squamous_cell_carcinoma_19	cancer	lung
non.small_cell_lung_cancer.squamous_cell_carcinoma_2	cancer	lung
non.small_cell_lung_cancer.squamous_cell_carcinoma_20	cancer	lung
non.small_cell_lung_cancer.squamous_cell_carcinoma_21	cancer	lung
non.small_cell_lung_cancer.squamous_cell_carcinoma_22	cancer	lung
non.small_cell_lung_cancer.squamous_cell_carcinoma_23	cancer	lung
non.small_cell_lung_cancer.squamous_cell_carcinoma_24	cancer	lung
non.small_cell_lung_cancer.squamous_cell_carcinoma_25	cancer	lung
non.small_cell_lung_cancer.squamous_cell_carcinoma_26	cancer	lung
non.small_cell_lung_cancer.squamous_cell_carcinoma_27	cancer	lung
non.small_cell_lung_cancer.squamous_cell_carcinoma_28	cancer	lung
non.small_cell_lung_cancer.squamous_cell_carcinoma_29	cancer	lung
non.small_cell_lung_cancer.squamous_cell_carcinoma_3	cancer	lung
non.small_cell_lung_cancer.squamous_cell_carcinoma_30	cancer	lung
non.small_cell_lung_cancer.squamous_cell_carcinoma_4	cancer	lung
non.small_cell_lung_cancer.squamous_cell_carcinoma_5	cancer	lung
non.small_cell_lung_cancer.squamous_cell_carcinoma_6	cancer	lung
non.small_cell_lung_cancer.squamous_cell_carcinoma_7	cancer	lung
non.small_cell_lung_cancer.squamous_cell_carcinoma_8	cancer	lung
non.small_cell_lung_cancer.squamous_cell_carcinoma_9	cancer	lung
osteoblast_1	normal	bone
osteoblast_2	normal	bone
pancreas_adult_51_year_female	normal	pancreas
pancreas_adult_53_year_female	normal	pancreas
pancreatic_cancer_1	cancer	pancreas
pancreatic_cancer_10	cancer	pancreas
pancreatic_cancer_11	cancer	pancreas
pancreatic_cancer_12	cancer	pancreas
pancreatic_cancer_13	cancer	pancreas
pancreatic_cancer_14	cancer	pancreas
pancreatic_cancer_15	cancer	pancreas
pancreatic_cancer_16	cancer	pancreas
pancreatic_cancer_17	cancer	pancreas
pancreatic_cancer_18	cancer	pancreas
pancreatic_cancer_19	cancer	pancreas
pancreatic_cancer_2	cancer	pancreas
pancreatic_cancer_20	cancer	pancreas
pancreatic_cancer_21	cancer	pancreas
pancreatic_cancer_22	cancer	pancreas
pancreatic_cancer_23	cancer	pancreas
pancreatic_cancer_24	cancer	pancreas
pancreatic_cancer_25	cancer	pancreas
pancreatic_cancer_26	cancer	pancreas
pancreatic_cancer_27	cancer	pancreas
pancreatic_cancer_28	cancer	pancreas
pancreatic_cancer_29	cancer	pancreas
pancreatic_cancer_3	cancer	pancreas
pancreatic_cancer_30	cancer	pancreas
pancreatic_cancer_31	cancer	pancreas
pancreatic_cancer_32	cancer	pancreas
pancreatic_cancer_33	cancer	pancreas
pancreatic_cancer_34	cancer	pancreas
pancreatic_cancer_35	cancer	pancreas
pancreatic_cancer_36	cancer	pancreas
pancreatic_cancer_37	cancer	pancreas
pancreatic_cancer_38	cancer	pancreas
pancreatic_cancer_39	cancer	pancreas
pancreatic_cancer_4	cancer	pancreas
pancreatic_cancer_40	cancer	pancreas
pancreatic_cancer_41	cancer	pancreas
pancreatic_cancer_42	cancer	pancreas
pancreatic_cancer_43	cancer	pancreas
pancreatic_cancer_44	cancer	pancreas
pancreatic_cancer_46	cancer	pancreas
pancreatic_cancer_47	cancer	pancreas
pancreatic_cancer_48	cancer	pancreas
pancreatic_cancer_49	cancer	pancreas
pancreatic_cancer_5	cancer	pancreas
pancreatic_cancer_50	cancer	pancreas
pancreatic_cancer_51	cancer	pancreas
pancreatic_cancer_6	cancer	pancreas
pancreatic_cancer_7	cancer	pancreas
pancreatic_cancer_9	cancer	pancreas
pericardium_fibroblast_1	normal	cardiac
pericardium_fibroblast_2	normal	cardiac
pericyte_1	normal	pericyte
pericyte_2	normal	pericyte
placental_epithelial_cell_1	normal	placenta
placental_epithelial_cell_2	normal	placenta
placental_pericyte_1	normal	pericyte
placental_pericyte_2	normal	pericyte
prostate_cancer_1	cancer	prostate
prostate_cancer_adj_normal_1	normal	prostate
pulmonary_artery_endothelial_cell_1	normal	blood_vessel
pulmonary_artery_endothelial_cell_2	normal	blood_vessel
regular_cardiac_myocyte_1	normal	cardiac
regular_cardiac_myocyte_2	normal	cardiac
renal_cell_carcinoma_1	cancer	kidney
renal_cell_carcinoma_2	cancer	kidney
renal_cell_carcinoma_3	cancer	kidney
renal_cell_carcinoma_4	cancer	kidney
renal_cell_carcinoma_5	cancer	kidney
renal_cell_carcinoma_6	cancer	kidney
renal_cell_carcinoma_7	cancer	kidney
renal_cell_carcinoma_adj_normal_1	normal	kidney
renal_cell_carcinoma_adj_normal_2	normal	kidney
renal_cell_carcinoma_adj_normal_3	normal	kidney
renal_cell_carcinoma_adj_normal_4	normal	kidney
renal_cell_carcinoma_adj_normal_5	normal	kidney
renal_cell_carcinoma_adj_normal_6	normal	kidney
renal_cell_carcinoma_adj_normal_7	normal	kidney
renal_cortical_epithelial_cell_1	normal	kidney
renal_cortical_epithelial_cell_2	normal	kidney
skeletal_muscle_myoblast_1	normal	muscle
skeletal_muscle_myoblast_2	normal	muscle
skeletal_muscle_satellite_cell_1	normal	muscle
skeletal_muscle_satellite_cell_2	normal	muscle
skeletalmuscle_adult_51_year_female	normal	muscle
skeletalmuscle_adult_53_year_female	normal	muscle
skeletalmuscle_adult_54_year_male	normal	muscle
skin_adult_37_year_male	normal	skin
skin_adult_54_year_male	normal	skin
smooth_muscle_cell_of_bladder_1	normal	muscle
smooth_muscle_cell_of_bladder_2	normal	muscle
smooth_muscle_cell_of_the_coronary_artery_1	normal	muscle
smooth_muscle_cell_of_the_coronary_artery_2	normal	muscle
smooth_muscle_cell_of_the_pulmonary_artery_1	normal	muscle
smooth_muscle_cell_of_the_pulmonary_artery_2	normal	muscle
smooth_muscle_cell_of_the_umbilical_artery_1	normal	muscle
smooth_muscle_cell_of_the_umbilical_artery_2	normal	muscle
smooth_muscle_cell_of_trachea_1	normal	muscle
smooth_muscle_cell_of_trachea_2	normal	muscle
spleen_1	normal	spleen
spleen_2	normal	spleen
spleen_3	normal	spleen
spleen_4	normal	spleen
stomach_1	normal	stomach
stomach_2	normal	stomach
stomach_3	normal	stomach
stomach_4	normal	stomach
stomach_5	normal	stomach
stomach_6	normal	stomach
subcutaneous_preadipocyte_1	normal	soft_tissue
subcutaneous_preadipocyte_2	normal	soft_tissue
suprapubic_skin_1	normal	skin
suprapubic_skin_2	normal	skin
t.all_bone_marrow_1	cancer	bone_marrow
t.all_bone_marrow_10	cancer	bone_marrow
t.all_bone_marrow_11	cancer	bone_marrow
t.all_bone_marrow_12	cancer	bone_marrow
t.all_bone_marrow_13	cancer	bone_marrow
t.all_bone_marrow_14	cancer	bone_marrow
t.all_bone_marrow_15	cancer	bone_marrow
t.all_bone_marrow_16	cancer	bone_marrow
t.all_bone_marrow_17	cancer	bone_marrow
t.all_bone_marrow_18	cancer	bone_marrow
t.all_bone_marrow_19	cancer	bone_marrow
t.all_bone_marrow_2	cancer	bone_marrow
t.all_bone_marrow_20	cancer	bone_marrow
t.all_bone_marrow_21	cancer	bone_marrow
t.all_bone_marrow_22	cancer	bone_marrow
t.all_bone_marrow_23	cancer	bone_marrow
t.all_bone_marrow_24	cancer	bone_marrow
t.all_bone_marrow_25	cancer	bone_marrow
t.all_bone_marrow_3	cancer	bone_marrow
t.all_bone_marrow_4	cancer	bone_marrow
t.all_bone_marrow_5	cancer	bone_marrow
t.all_bone_marrow_6	cancer	bone_marrow
t.all_bone_marrow_7	cancer	bone_marrow
t.all_bone_marrow_8	cancer	bone_marrow
t.all_bone_marrow_9	cancer	bone_marrow
testis_1	normal	testis
testis_2	normal	testis
thoracic_aorta_endothelial_cell_1	normal	aorta
thoracic_aorta_endothelial_cell_2	normal	aorta
thyroidgland_1	normal	thyroid
thyroidgland_2	normal	thyroid
thyroidgland_3	normal	thyroid
thyroidgland_adult_54_year_male	normal	thyroid
tibialnerve_adult_37_year_male	normal	nerve
tibialnerve_adult_51_year_female	normal	nerve
tibialnerve_adult_53_year_female	normal	nerve
tibialnerve_adult_54_year_male	normal	nerve
tongue_squamous_cell_carcinoma_1	cancer	tongue
tongue_squamous_cell_carcinoma_2	cancer	tongue
tongue_squamous_cell_carcinoma_3	cancer	tongue
tongue_squamous_cell_carcinoma_adj_normal_1	normal	tongue
tongue_squamous_cell_carcinoma_adj_normal_2	normal	tongue
tongue_squamous_cell_carcinoma_adj_normal_3	normal	tongue
tracheal_epithelial_cell_1	normal	olfactory
tracheal_epithelial_cell_2	normal	olfactory
transverse_colon	normal	intestine
uterine_smooth_muscle_cell_1	normal	uterus
uterine_smooth_muscle_cell_2	normal	uterus
uterus_1	normal	uterus
uterus_2	normal	uterus
vagina	normal	vagina
vein_endothelial_cell_1	normal	blood_vessel
vein_endothelial_cell_2	normal	blood_vessel

## Sheet: Table S2
circRNA	Counts of cancer samples harboring the circRNA	Host gene name (Protein-coding)
chr17_78004169_78005079_+	23	TNRC6C
chr10_96318351_96322728_+	17	DNTT
chr17_7314487_7314597_-	17	GPS2
chr17_7314487_7314597_-	17	AC026954.2
chr17_64503381_64503429_-	9	DDX5
chr2_87772168_87794193_-	9	RGPD2
chrX_133692368_133754176_-	8	GPC3
chrX_133953049_133953211_-	8	GPC3
chr10_68747160_68773099_+	7	CCAR1
chr10_97030756_97034542_-	7	SLIT1
chr1_225185290_225266769_+	6	DNAH14
chr11_65121499_65121539_-	6	FAU
chr15_45363899_45376819_-	6	GATM
chr2_230470098_230470142_+	6	SP100
chr2_86510357_86510429_-	6	RNF103-CHMP3
chr2_86510357_86510429_-	6	CHMP3
chr20_13483226_13483337_-	6	TASP1
chr4_153350063_153358622_+	6	MND1
chr5_180040452_180040647_-	6	RNF130
chr5_82276401_82276450_-	6	RPS23
chr1_230911469_230929093_-	5	TTC13
chr10_18666574_18668677_+	5	ARL5B
chr10_26511746_26541692_+	5	APBB1IP
chr12_57751206_57751296_-	5	CDK4
chr15_45364796_45376819_-	5	GATM
chr19_41720921_41727352_+	5	AC243967.1
chr19_41720921_41727352_+	5	CEACAM5
chr3_151156160_151165982_+	5	MED12L
chr3_179874326_179898246_-	5	PEX5L
chr4_87981535_87981592_+	5	SPP1
chr5_180564488_180569340_+	5	CNOT6
chr7_142863695_142863783_+	5	EPHB6
chr8_38114191_38115000_+	5	ASH2L
chr9_77922160_77922345_-	5	GNAQ
chr10_112155863_112182891_-	4	GPAM
chr10_6430809_6442081_-	4	PRKCQ
chr10_96318351_96335974_+	4	DNTT
chr11_118349742_118350683_+	4	CD3G
chr11_74368491_74371817_-	4	PGM2L1
chr17_18731069_18732134_+	4	TRIM16L
chr17_31181421_31214585_+	4	NF1
chr17_3727918_3734949_-	4	ITGAE
chr17_75563178_75563302_+	4	LLGL2
chr19_17837931_17838390_-	4	JAK3
chr2_87772168_87792341_-	4	RGPD2
chr20_13417447_13483337_-	4	TASP1
chr20_13483226_13623514_-	4	TASP1
chr21_39206107_39215362_-	4	BRWD1
chr22_17655661_17655832_+	4	BCL2L13
chr3_111598119_111606792_+	4	CD96
chr3_196053417_196069568_-	4	TFRC
chr3_35681713_35691005_+	4	ARPP21
chr4_118105017_118138239_+	4	NDST3
chr4_1803836_1803910_+	4	FGFR3
chr5_1432463_1443242_-	4	SLC6A3
chr5_170270718_170270917_-	4	LCP2
chr5_32363947_32364275_-	4	ZFR
chr5_76300728_76301545_+	4	SV2C
chr5_81615472_81636618_-	4	SSBP2
chr5_96896863_96896963_+	4	ERAP2
chr6_54870186_54870690_+	4	FAM83B
chr8_94887926_94890550_-	4	CCNE2

## Sheet: Table S3
ID	gene.expression.profile	Type	Cancer.Type	abbreviation
VCaP-capt-SI_8045-C4D5HACXX.csv	Y	normal	prostate	NORM
VCaP-capt-SI_8046-C4D5HACXX.csv	Y	normal	prostate	NORM
VCaP-capt-SI_8047-C4D5HACXX.csv	Y	normal	prostate	NORM
VCaP-capt-SI_8048-C4D5HACXX.csv	Y	normal	prostate	NORM
VCaP-capt-SI_8049-C4D5HACXX.csv	Y	normal	prostate	NORM
VCaP-capt-SI_8050-C4D5HACXX.csv	Y	normal	prostate	NORM
VCaP-capt-SI_8051-C4D5HACXX.csv	Y	normal	prostate	NORM
VCaP-capt-SI_8052-C4D5HACXX.csv	Y	normal	prostate	NORM
VCaP-capt-SI_8053-C4D5HACXX.csv	Y	normal	prostate	NORM
VCaP-capt-SI_8054-C4D5HACXX.csv	Y	normal	prostate	NORM
VCaP-capt-SI_8055-C4D5HACXX.csv	Y	normal	prostate	NORM
VCaP-capt-SI_8056-C4D5HACXX.csv	Y	normal	prostate	NORM
VCaP-capt-SI_8057-C4D5HACXX.csv	Y	normal	prostate	NORM
VCaP-capt-SI_8058-C4D5HACXX.csv	Y	normal	prostate	NORM
VCaP-capt-SI_8059-C4D5HACXX.csv	Y	normal	prostate	NORM
VCaP-capt-SI_8060-C4D5HACXX.csv	Y	normal	prostate	NORM
VCaP-capt-SI_8061-C4D5HACXX.csv	Y	normal	prostate	NORM
VCaP-capt-SI_8062-C4D5HACXX.csv	Y	normal	prostate	NORM
VCaP-capt-SI_8063-C4D5HACXX.csv	Y	normal	prostate	NORM
VCaP-capt-SI_8064-C4D5HACXX.csv	Y	normal	prostate	NORM
22RV1-capt-SI_9938-C6EJFANXX.csv	N	normal	prostate	NORM
Du145-capt-SI_9934-C6EJFANXX.csv	N	normal	prostate	NORM
Human_Normal_Tissues-capt-SI_13202-C8LJ8ANXX.csv	N	normal	bone marrow	NORM
Human_Normal_Tissues-capt-SI_13203-C8LJ8ANXX.csv	N	normal	colon	NORM
Human_Normal_Tissues-capt-SI_13204-C8LJ8ANXX.csv	N	normal	liver	NORM
Human_Normal_Tissues-capt-SI_13205-C8LJ8ANXX.csv	N	normal	spinal cord	NORM
Human_Normal_Tissues-capt-SI_13206-C8LJ8ANXX.csv	N	normal	thymus	NORM
Human_Normal_Tissues-capt-SI_13207-C8LJ8ANXX.csv	N	normal	fetal liver	NORM
Human_Normal_Tissues-capt-SI_13208-C8LJ8ANXX.csv	N	normal	stomach	NORM
Human_Normal_Tissues-capt-SI_13209-C8LJ8ANXX.csv	N	normal	small intestine	NORM
Human_Normal_Tissues-capt-SI_13210-C8LJ8ANXX.csv	N	normal	heart	NORM
Human_Normal_Tissues-capt-SI_13211-C8LJ8ANXX.csv	N	normal	placenta	NORM
Human_Normal_Tissues-capt-SI_13212-C8LJ8ANXX.csv	N	normal	spleen	NORM
Human_Normal_Tissues-capt-SI_13213-C8LJ8ANXX.csv	N	normal	lung	NORM
Human_Normal_Tissues-capt-SI_13214-C8LJ8ANXX.csv	N	normal	brain	NORM
Human_Normal_Tissues-capt-SI_13215-C8LJ8ANXX.csv	N	normal	kidney	NORM
Human_Normal_Tissues-capt-SI_13216-C8LJ8ANXX.csv	N	normal	testis	NORM
Human_Normal_Tissues-capt-SI_13217-C8LJ8ANXX.csv	N	normal	uterus	NORM
Human_Normal_Tissues-capt-SI_13292-C90DVANXX.csv	N	normal	bone	NORM
Human_Normal_Tissues-capt-SI_13293-C90DVANXX.csv	N	normal	bone	NORM
Human_Normal_Tissues-capt-SI_13294-C90DVANXX.csv	N	normal	bone	NORM
Human_Normal_Tissues-capt-SI_13295-C90DVANXX.csv	N	normal	liver	NORM
Human_Normal_Tissues-capt-SI_13296-C90DVANXX.csv	N	normal	liver	NORM
Human_Normal_Tissues-capt-SI_13297-C90DVANXX.csv	N	normal	liver	NORM
Human_Normal_Tissues-capt-SI_13298-C90DVANXX.csv	N	normal	lymph node	NORM
Human_Normal_Tissues-capt-SI_13299-C90DVANXX.csv	N	normal	lymph node	NORM
Human_Normal_Tissues-capt-SI_13300-C90DVANXX.csv	N	normal	lymph node	NORM
LNCaP-capt-SI_8103-H9BB0ADXX.csv	N	normal	prostate	NORM
MDA_PCa_2B-capt-SI_9935-C6EJFANXX.csv	N	normal	prostate	NORM
PC3-capt-SI_9932-C6EJFANXX.csv	N	normal	prostate	NORM
PNT2-capt-SI_9937-C6EJFANXX.csv	N	normal	prostate	NORM
PrEC-capt-SI_9936-C6EJFANXX.csv	N	normal	prostate	NORM
PS_1249-capt-SI_11051-C6UR3ANXX.csv	N	normal	platelet	NORM
PS_1270-capt-SI_11052-C6UR3ANXX.csv	N	normal	platelet	NORM
PS_1291-capt-SI_11053-C6UR3ANXX.csv	N	normal	platelet	NORM
RWPE-capt-SI_9931-C6EJFANXX.csv	N	normal	prostate	NORM
UT_4036-capt-SI_14029-C8WDBANXX.csv	N	normal	prostate	NORM
UT_4036-capt-SI_14030-C8WDBANXX.csv	N	normal	prostate	NORM
UT_4037-capt-SI_14032-C8WDBANXX.csv	N	normal	prostate	NORM
UT_4037-capt-SI_14033-C9EL5ANXX.csv	N	normal	prostate	NORM
UT_4039-capt-SI_14074-C9EL5ANXX.csv	N	normal	prostate	NORM
UT_4039-capt-SI_14075-C9EL5ANXX.csv	N	normal	prostate	NORM
UT_4040-capt-SI_14118-C9EN9ANXX.csv	N	normal	prostate	NORM
UT_4040-capt-SI_14119-C9EN9ANXX.csv	N	normal	prostate	NORM
UT_4041-capt-SI_14121-C9EN9ANXX.csv	N	normal	prostate	NORM
UT_4041-capt-SI_14122-C9EN9ANXX.csv	N	normal	prostate	NORM
UT_4042-capt-SI_14125-C9ENVANXX.csv	N	normal	prostate	NORM
UT_4048-capt-SI_14252-C9EUCANXX.csv	N	normal	prostate	NORM
UT_4048-capt-SI_14253-C9EUCANXX.csv	N	normal	prostate	NORM
UT_4049-capt-SI_14256-C9EMPANXX.csv	N	normal	prostate	NORM
UT_4049-capt-SI_14257-C9EMPANXX.csv	N	normal	prostate	NORM
UT_4050-capt-SI_14307-C9EN9ANXX.csv	N	normal	prostate	NORM
UT_4050-capt-SI_14308-C9EN9ANXX.csv	N	normal	prostate	NORM
VCaP-capt-SI_9933-C6EJFANXX.csv	N	normal	prostate	NORM
ES_5004-capt-SI_5383-D12U3ACXX.csv	Y	cancer	colorectal adenocarcinoma	COAD
ES_5004-capt-SI_5834-C19KEACXX.csv	Y	cancer	colorectal adenocarcinoma	COAD
MO_1008-capt-SI_4519-D0EN5ACXX.csv	Y	cancer	prostate adenocarcinoma	PRAD
MO_1008-capt-SI_5500-D12YGACXX.csv	Y	cancer	prostate adenocarcinoma	PRAD
MO_1015-capt-SI_4733-D0H01ACXX.csv	Y	cancer	prostate adenocarcinoma	PRAD
MO_1016-capt-SI_4734-D0H01ACXX.csv	Y	cancer	urothelial carcinoma	BLCA
MO_1031-capt-SI_5275-C0VU9ACXX.csv	Y	cancer	breast adenocarcinoma	BRCA
MO_1032-capt-SI_4934-C0KFGACXX.csv	Y	cancer	breast adenocarcinoma	BRCA
MO_1038-capt-SI_5040-C0LM6ACXX.csv	Y	cancer	melanoma	SKCM
MO_1040-capt-SI_4971-C0L92ACXX.csv	Y	cancer	prostate adenocarcinoma	PRAD
MO_1044-capt-SI_5056-D0UTEACXX.csv	Y	cancer	adenoid cystic breast carcinoma	BRCA
MO_1045-capt-SI_5431-C0VURACXX.csv	Y	cancer	pancreas adenocarcinoma	PAAD
MO_1049-capt-SI_5084-D0VDLACXX.csv	Y	cancer	urothelial carcinoma	BLCA
MO_1052-capt-SI_5163-C0MHHACXX.csv	Y	cancer	papillary renal cell carcinoma	KIRC
MO_1052-capt-SI_5382-D12U3ACXX.csv	Y	cancer	papillary renal cell carcinoma	KIRC
MO_1054-capt-SI_5094-D0VCEACXX.csv	Y	cancer	prostate adenocarcinoma	PRAD
MO_1064-capt-SI_5216-C0VTMACXX.csv	Y	cancer	adenoid cystic breast carcinoma	BRCA
MO_1066-capt-SI_9604-C5MGWANXX.csv	Y	cancer	prostate adenocarcinoma	PRAD
MO_1067-capt-SI_5218-C0VTLACXX.csv	Y	cancer	esophagus adenocarcinoma	ESCA
MO_1070-capt-SI_5315-C0VU9ACXX.csv	Y	cancer	melanoma	SKCM
MO_1071-capt-SI_5277-C0VU9ACXX.csv	Y	cancer	prostate adenocarcinoma	PRAD
MO_1073-capt-SI_5432-C0VURACXX.csv	Y	cancer	colon adenocarcinoma	COAD
MO_1074-capt-SI_5433-C0VYRACXX.csv	Y	cancer	prostate adenocarcinoma	PRAD
MO_1084-capt-SI_5555-D131EACXX.csv	Y	cancer	prostate adenocarcinoma	PRAD
MO_1087-capt-SI_5598-D18NCACXX.csv	Y	cancer	colon adenocarcinoma	COAD
MO_1091-capt-SI_5836-C19FGACXX.csv	Y	cancer	lung carcinoma	LUSC
MO_1093-capt-SI_5683-C19D0ACXX.csv	Y	cancer	prostate adenocarcinoma	PRAD
MO_1094-capt-SI_5604-D133TACXX.csv	Y	cancer	prostate adenocarcinoma	PRAD
MO_1095-capt-SI_5684-C19D0ACXX.csv	Y	cancer	prostate adenocarcinoma	PRAD
MO_1096-capt-SI_5685-C19D0ACXX.csv	Y	cancer	prostate adenocarcinoma	PRAD
MO_1097-capt-SI_5686-C19D0ACXX.csv	Y	cancer	urothelial carcinoma	BLCA
MO_1098-capt-SI_5687-C19D0ACXX.csv	Y	cancer	colon adenocarcinoma	COAD
MO_1099-capt-SI_5832-C19FGACXX.csv	Y	cancer	urothelial carcinoma	BLCA
MO_1106-capt-SI_5840-C19GBACXX.csv	Y	cancer	mucosal melanoma	SKCM
MO_1111-capt-SI_5897-D1DPVACXX.csv	Y	cancer	lung adenocarcinoma	LUSC
MO_1112-capt-SI_6071-D1EC1ACXX.csv	Y	cancer	prostate adenocarcinoma	PRAD
MO_1114-capt-SI_6072-D1EBFACXX.csv	Y	cancer	prostate adenocarcinoma	PRAD
MO_1117-capt-SI_7207-D27AFACXX.csv	Y	cancer	hepatocellular carcinoma	LIHC
MO_1124-capt-SI_6218-C1MR4ACXX.csv	Y	cancer	prostate adenocarcinoma	PRAD
MO_1130-capt-SI_6223-D1RWDACXX.csv	Y	cancer	prostate adenocarcinoma	PRAD
MO_1131-capt-SI_6227-D1RWDACXX.csv	Y	cancer	melanoma	SKCM
MO_1132-capt-SI_6342-D1R6AACXX.csv	Y	cancer	prostate adenocarcinoma	PRAD
MO_1135-capt-SI_6230-D1RRKACXX.csv	Y	cancer	urothelial carcinoma	BLCA
MO_1146-capt-SI_6476-C1M1KACXX.csv	Y	cancer	melanoma	SKCM
MO_1150-capt-SI_6586-D1PYGACXX.csv	Y	cancer	lung adenocarcinoma	LUSC
MO_1153-capt-SI_6472-C1M1KACXX.csv	Y	cancer	urothelial carcinoma	BLCA
MO_1155-capt-SI_6473-C1N5FACXX.csv	Y	cancer	adenoid cystic breast carcinoma	BRCA
MO_1161-capt-SI_6566-D1RV8ACXX.csv	Y	cancer	prostate adenocarcinoma	PRAD
MO_1162-capt-SI_6567-D1RV8ACXX.csv	Y	cancer	prostate adenocarcinoma	PRAD
MO_1166-capt-SI_6571-D1RV8ACXX.csv	Y	cancer	urothelial carcinoma	BLCA
MO_1167-capt-SI_6652-H0V81ADXX.csv	Y	cancer	breast adenocarcinoma	BRCA
MO_1172-capt-SI_6639-D21U5ACXX.csv	Y	cancer	pancreas adenocarcinoma	PAAD
MO_1176-capt-SI_6698-C33JEACXX.csv	Y	cancer	prostate adenocarcinoma	PRAD
MO_1176-capt-SI_6698-H15U7ADXX.csv	Y	cancer	prostate adenocarcinoma	PRAD
MO_1179-capt-SI_6701-H15U7ADXX.csv	Y	cancer	prostate adenocarcinoma	PRAD
MO_1183-capt-SI_6705-H77P1ADXX.csv	Y	cancer	melanoma	SKCM
MO_1184-capt-SI_6706-H77P2ADXX.csv	Y	cancer	prostate adenocarcinoma	PRAD
MO_1192-capt-SI_10149-C6EHCANXX.csv	Y	cancer	prostate adenocarcinoma	PRAD
MO_1192-capt-SI_6860-H77PFADXX.csv	Y	cancer	prostate adenocarcinoma	PRAD
MO_1194-capt-SI_6862-H77PRADXX.csv	Y	cancer	lung adenocarcinoma	LUSC
MO_1198-capt-SI_6907-H77T7ADXX.csv	Y	cancer	urothelial carcinoma	BLCA
MO_1200-capt-SI_6936-C2560ACXX.csv	Y	cancer	prostate adenocarcinoma	PRAD
MO_1200-capt-SI_6936-H77UCADXX.csv	Y	cancer	prostate adenocarcinoma	PRAD
MO_1201-capt-SI_6937-D27KTACXX.csv	Y	cancer	prostate adenocarcinoma	PRAD
MO_1202-capt-SI_7596-D2GFBACXX.csv	Y	cancer	prostate adenocarcinoma	PRAD
MO_1202-capt-SI_8135-C4E6CACXX.csv	Y	cancer	prostate adenocarcinoma	PRAD
MO_1204-capt-SI_6939-D27KTACXX.csv	Y	cancer	urothelial carcinoma	BLCA
MO_1210-capt-SI_6981-C24VEACXX.csv	Y	cancer	hepatocellular carcinoma	LIHC
MO_1214-capt-SI_7017-C26CMACXX.csv	Y	cancer	renal cell carcinoma	KIRC
MO_1219-capt-SI_7073-C267GACXX.csv	Y	cancer	prostate adenocarcinoma	PRAD
MO_1221-capt-SI_7075-C267GACXX.csv	Y	cancer	prostate adenocarcinoma	PRAD
MO_1224-capt-SI_7126-C25YLACXX.csv	Y	cancer	urothelial carcinoma	BLCA
MO_1232-capt-SI_7134-C25UAACXX.csv	Y	cancer	prostate adenocarcinoma	PRAD
MO_1233-capt-SI_7135-C25UAACXX.csv	Y	cancer	adenoid cystic breast carcinoma	BRCA
MO_1236-capt-SI_7208-C245WACXX.csv	Y	cancer	lung adenocarcinoma	LUSC
MO_1240-capt-SI_7210-C245WACXX.csv	Y	cancer	prostate adenocarcinoma	PRAD
MO_1240-capt-SI_7211-C245WACXX.csv	Y	cancer	prostate adenocarcinoma	PRAD
MO_1241-capt-SI_7212-C245WACXX.csv	Y	cancer	prostate adenocarcinoma	PRAD
MO_1244-capt-SI_7263-C25YAACXX.csv	Y	cancer	prostate adenocarcinoma	PRAD
MO_1249-capt-SI_7267-D2GEDACXX.csv	Y	cancer	prostate adenocarcinoma	PRAD
MO_1250-capt-SI_7353-D2GK3ACXX.csv	Y	cancer	lung adenocarcinoma	LUSC
MO_1251-capt-SI_7544-C2G8GACXX.csv	Y	cancer	renal cell carcinoma	KIRC
MO_1253-capt-SI_12584-C8LK0ANXX.csv	Y	cancer	lung adenocarcinoma	LUSC
MO_1253-capt-SI_8631-C5A4VACXX.csv	Y	cancer	lung adenocarcinoma	LUSC
MO_1260-capt-SI_7403-D2GA6ACXX.csv	Y	cancer	prostate adenocarcinoma	PRAD
MO_1262-capt-SI_7404-C2GDFACXX.csv	Y	cancer	prostate adenocarcinoma	PRAD
MO_1263-capt-SI_7405-D2GA6ACXX.csv	Y	cancer	prostate adenocarcinoma	PRAD
MO_1265-capt-SI_7545-C2G8GACXX.csv	Y	cancer	colorectal adenocarcinoma	COAD
MO_1272-capt-SI_7598-D2GFBACXX.csv	Y	cancer	renal cell carcinoma	KIRC
MO_1272-capt-SI_7740-C32VAACXX.csv	Y	cancer	renal cell carcinoma	KIRC
MO_1274-capt-SI_7600-D2GFBACXX.csv	Y	cancer	lung carcinoma	LUSC
MO_1277-capt-SI_7602-C2G5LACXX.csv	Y	cancer	prostate adenocarcinoma	PRAD
MO_1279-capt-SI_7633-C2G5LACXX.csv	Y	cancer	colorectal adenocarcinoma	COAD
MO_1290-capt-SI_7735-C32VAACXX.csv	Y	cancer	lung carcinoma	LUSC
MO_1294-capt-SI_7777-C3L7FACXX.csv	Y	cancer	lung adenocarcinoma	LUSC
MO_1316-capt-SI_7993-C475EANXX.csv	Y	cancer	prostate adenocarcinoma	PRAD
MO_1316-capt-SI_7993-C4CW0ACXX.csv	Y	cancer	prostate adenocarcinoma	PRAD
MO_1325-capt-SI_8160-C4JLUACXX.csv	Y	cancer	lung adenocarcinoma	LUSC
MO_1336-capt-SI_8246-C471RANXX.csv	Y	cancer	prostate adenocarcinoma	PRAD
MO_1337-capt-SI_8318-C46WVANXX.csv	Y	cancer	prostate adenocarcinoma	PRAD
MO_1339-capt-SI_8320-C46WVANXX.csv	Y	cancer	prostate adenocarcinoma	PRAD
MO_1357-capt-SI_8458-C4L7VACXX.csv	Y	cancer	melanoma	SKCM
MO_1361-capt-SI_8554-C59M2ACXX.csv	Y	cancer	urothelial carcinoma	BLCA
MO_1366-capt-SI_8601-HAA8NADXX.csv	Y	cancer	melanoma	SKCM
MO_1374-capt-SI_8694-C46V9ANXX.csv	Y	cancer	melanoma	SKCM
MO_1374-capt-SI_8694-C59JRACXX.csv	Y	cancer	cutaneous melanoma	SKCM
MO_1374-capt-SI_8694-HA8TLADXX.csv	Y	cancer	melanoma	SKCM
MO_1375-capt-SI_8638-HAAACADXX.csv	Y	cancer	esophagus adenocarcinoma	ESCA
MO_1380-capt-SI_8696-C46V9ANXX.csv	Y	cancer	esophagus adenocarcinoma	ESCA
MO_1380-capt-SI_8696-C59JRACXX.csv	Y	cancer	esophageal adenocarcinoma	ESCA
MO_1385-capt-SI_8762-C4733ANXX.csv	Y	cancer	adenoid cystic breast carcinoma	BRCA
MO_1390-capt-SI_8947-C46BDANXX.csv	Y	cancer	adenoid cystic breast carcinoma	BRCA
MO_1395-capt-SI_8847-C472VANXX.csv	Y	cancer	esophagus adenocarcinoma	ESCA
MO_1408-capt-SI_9474-C5N19ANXX.csv	Y	cancer	adenoid cystic breast carcinoma	BRCA
MO_1410-capt-SI_9124-C4NPJANXX.csv	Y	cancer	prostate adenocarcinoma	PRAD
MO_1412-capt-SI_9225-C4R00ANXX.csv	Y	cancer	melanoma	SKCM
MO_1416-capt-SI_9228-C4R00ANXX.csv	Y	cancer	esophagus adenocarcinoma	ESCA
MO_1420-capt-SI_9314-C5N2AANXX.csv	Y	cancer	prostate adenocarcinoma	PRAD
MO_1421-capt-SI_9315-C5N2AANXX.csv	Y	cancer	prostate adenocarcinoma	PRAD
MO_1433-capt-SI_9688-C5N0MANXX.csv	Y	cancer	lung adenocarcinoma	LUSC
MO_1437-capt-SI_9691-C5N0MANXX.csv	Y	cancer	prostate adenocarcinoma	PRAD
MO_1443-capt-SI_9798-C5N31ANXX.csv	Y	cancer	prostate adenocarcinoma	PRAD
MO_1446-capt-SI_9867-C67VYANXX.csv	Y	cancer	prostate adenocarcinoma	PRAD
MO_1447-capt-SI_9808-C5N31ANXX.csv	Y	cancer	prostate adenocarcinoma	PRAD
MO_1452-capt-SI_9868-C67VYANXX.csv	Y	cancer	ovary adenocarcinoma	OV
MO_1459-capt-SI_9991-C6EL5ANXX.csv	Y	cancer	esophagus adenocarcinoma	ESCA
MO_1460-capt-SI_9992-C6EL5ANXX.csv	Y	cancer	lung carcinoma	LUSC
MO_1462-capt-SI_10150-C6EHCANXX.csv	Y	cancer	hepatocellular carcinoma	LIHC
MO_1462-capt-SI_10742-C6UUJANXX.csv	Y	cancer	hepatocellular carcinoma	LIHC
MO_1469-capt-SI_10331-C6EHAANXX.csv	Y	cancer	lung carcinoma	LUSC
MO_1473-capt-SI_10611-C6JKTANXX.csv	Y	cancer	prostate adenocarcinoma	PRAD
MO_1477-capt-SI_10665-C6UPRANXX.csv	Y	cancer	esophagus adenocarcinoma	ESCA
MO_1480-capt-SI_10784-C6UV0ANXX.csv	Y	cancer	esophagus adenocarcinoma	ESCA
MO_1482-capt-SI_11775-C7G8TANXX.csv	Y	cancer	lung carcinoma	LUSC
MO_1486-capt-SI_10984-C6UWKANXX.csv	Y	cancer	pancreas adenocarcinoma	PAAD
MO_1490-capt-SI_11088-C6PF4ANXX.csv	Y	cancer	prostate adenocarcinoma	PRAD
MO_1492-capt-SI_11085-HKM5WADXX.csv	Y	cancer	prostate adenocarcinoma	PRAD
MO_1493-capt-SI_11089-C6T5LANXX.csv	Y	cancer	esophagus adenocarcinoma	ESCA
MO_1494-capt-SI_11086-C6T5LANXX.csv	Y	cancer	pancreas adenocarcinoma	PAAD
MO_1499-capt-SI_11315-C6V1BANXX.csv	Y	cancer	prostate adenocarcinoma	PRAD
MO_1500-capt-SI_11308-C6V1BANXX.csv	Y	cancer	esophagus adenocarcinoma	ESCA
MO_1502-capt-SI_11309-C6UY8ANXX.csv	Y	cancer	adenoid cystic breast carcinoma	BRCA
MO_1506-capt-SI_11423-HV75LADXX.csv	Y	cancer	esophagus adenocarcinoma	ESCA
MO_1507-capt-SI_11424-C6UY8ANXX.csv	Y	cancer	lung carcinoma	LUSC
MO_1510-capt-SI_11368-C6UVMANXX.csv	Y	cancer	prostate adenocarcinoma	PRAD
MO_1511-capt-SI_11382-C6UVMANXX.csv	Y	cancer	prostate adenocarcinoma	PRAD
MO_1514-capt-SI_11384-C6UVMANXX.csv	Y	cancer	prostate adenocarcinoma	PRAD
MO_1517-capt-SI_11440-C6UVMANXX.csv	Y	cancer	prostate adenocarcinoma	PRAD
MO_1520-capt-SI_11518-C7A2UANXX.csv	Y	cancer	esophagus adenocarcinoma	ESCA
MO_1541-capt-SI_12052-H53C5ADXX.csv	Y	cancer	prostate adenocarcinoma	PRAD
MO_1543-capt-SI_12054-C7FVAANXX.csv	Y	cancer	prostate adenocarcinoma	PRAD
MO_1553-capt-SI_12340-C7FN8ANXX.csv	Y	cancer	prostate adenocarcinoma	PRAD
MO_1556-capt-SI_12473-C7G91ANXX.csv	Y	cancer	prostate adenocarcinoma	PRAD
PO_3020-capt-SI_6030-D1E7VACXX.csv	Y	cancer	hepatocellular carcinoma	LIHC
PO_3021-capt-SI_6224-C1MR4ACXX.csv	Y	cancer	melanoma	SKCM
PO_3024-capt-SI_6081-D1EBTACXX.csv	Y	cancer	colon adenocarcinoma	COAD
PO_3024-capt-SI_6082-D1EBTACXX.csv	Y	cancer	colon adenocarcinoma	COAD
PO_3042-capt-SI_6793-H77P5ADXX.csv	Y	cancer	renal cell carcinoma	KIRC
PO_3090-capt-SI_11544-HVC2TADXX.csv	Y	cancer	hepatocellular carcinoma	LIHC
PO_3090-capt-SI_8978-C472MANXX.csv	Y	cancer	hepatocellular carcinoma	LIHC
PO_3091-capt-SI_8700-C5AD4ACXX.csv	Y	cancer	renal cell carcinoma	KIRC
PO_3104-capt-SI_9384-C5N1GANXX.csv	Y	cancer	renal cell carcinoma	KIRC
SC_9001-capt-SI_5605-D133TACXX.csv	Y	cancer	prostate adenocarcinoma	PRAD
SC_9001-capt-SI_5606-D133TACXX.csv	Y	cancer	prostate adenocarcinoma	PRAD
SC_9007-capt-SI_5941-D1E1PACXX.csv	Y	cancer	prostate adenocarcinoma	PRAD
SC_9008-capt-SI_5848-C19KAACXX.csv	Y	cancer	prostate adenocarcinoma	PRAD
SC_9009-capt-SI_5849-C19KAACXX.csv	Y	cancer	prostate adenocarcinoma	PRAD
SC_9010-capt-SI_5850-C19KAACXX.csv	Y	cancer	prostate adenocarcinoma	PRAD
SC_9012-capt-SI_6026-D1E7VACXX.csv	Y	cancer	prostate adenocarcinoma	PRAD
SC_9016-capt-SI_6293-D1RTCACXX.csv	Y	cancer	prostate adenocarcinoma	PRAD
SC_9016-capt-SI_7604-C2G40ACXX.csv	Y	cancer	prostate adenocarcinoma	PRAD
SC_9017-capt-SI_6294-D1RTCACXX.csv	Y	cancer	prostate adenocarcinoma	PRAD
SC_9018-capt-SI_6644-H0V4WADXX.csv	Y	cancer	prostate adenocarcinoma	PRAD
SC_9019-capt-SI_6295-D1RTCACXX.csv	Y	cancer	prostate adenocarcinoma	PRAD
SC_9022-capt-SI_6299-C1MM1ACXX.csv	Y	cancer	prostate adenocarcinoma	PRAD
SC_9023-capt-SI_6300-D1RTCACXX.csv	Y	cancer	prostate adenocarcinoma	PRAD
SC_9026-capt-SI_6347-C1MM1ACXX.csv	Y	cancer	prostate adenocarcinoma	PRAD
SC_9027-capt-SI_10922-C6V1TANXX.csv	Y	cancer	prostate adenocarcinoma	PRAD
SC_9027-capt-SI_6348-C1MY8ACXX.csv	Y	cancer	prostate adenocarcinoma	PRAD
SC_9028-capt-SI_6349-C1MM1ACXX.csv	Y	cancer	prostate adenocarcinoma	PRAD
SC_9029-capt-SI_6350-C1N0NACXX.csv	Y	cancer	prostate adenocarcinoma	PRAD
SC_9030-capt-SI_6475-D1RHTACXX.csv	Y	cancer	prostate adenocarcinoma	PRAD
SC_9031-capt-SI_8195-H9TBGADXX.csv	Y	cancer	prostate adenocarcinoma	PRAD
SC_9032-capt-SI_6575-H0UUEADXX.csv	Y	cancer	prostate adenocarcinoma	PRAD
SC_9034-capt-SI_6577-D1R62ACXX.csv	Y	cancer	prostate adenocarcinoma	PRAD
SC_9035-capt-SI_6645-H0V81ADXX.csv	Y	cancer	prostate adenocarcinoma	PRAD
SC_9035-capt-SI_8764-C4733ANXX.csv	Y	cancer	prostate adenocarcinoma	PRAD
SC_9036-capt-SI_6578-D1R62ACXX.csv	Y	cancer	prostate adenocarcinoma	PRAD
SC_9037-capt-SI_6579-D1R62ACXX.csv	Y	cancer	prostate adenocarcinoma	PRAD
SC_9043-capt-SI_6648-D27KPACXX.csv	Y	cancer	prostate adenocarcinoma	PRAD
SC_9046-capt-SI_6800-C25UFACXX.csv	Y	cancer	prostate adenocarcinoma	PRAD
SC_9047-capt-SI_6801-C25UFACXX.csv	Y	cancer	prostate adenocarcinoma	PRAD
SC_9048-capt-SI_6802-C25UFACXX.csv	Y	cancer	prostate adenocarcinoma	PRAD
SC_9049-capt-SI_6803-C25UFACXX.csv	Y	cancer	prostate adenocarcinoma	PRAD
SC_9050-capt-SI_6865-C25UFACXX.csv	Y	cancer	prostate adenocarcinoma	PRAD
SC_9054-capt-SI_6866-D27KTACXX.csv	Y	cancer	prostate adenocarcinoma	PRAD
SC_9055-capt-SI_6985-D26P3ACXX.csv	Y	cancer	prostate adenocarcinoma	PRAD
SC_9056-capt-SI_10156-C6EJ9ANXX.csv	Y	cancer	prostate adenocarcinoma	PRAD
SC_9056-capt-SI_6986-D26P3ACXX.csv	Y	cancer	prostate adenocarcinoma	PRAD
SC_9057-capt-SI_7136-C25UAACXX.csv	Y	cancer	prostate adenocarcinoma	PRAD
SC_9058-capt-SI_7137-D27KNACXX.csv	Y	cancer	prostate adenocarcinoma	PRAD
SC_9059-capt-SI_7138-D27KNACXX.csv	Y	cancer	prostate adenocarcinoma	PRAD
SC_9060-capt-SI_7139-D27KNACXX.csv	Y	cancer	prostate adenocarcinoma	PRAD
SC_9061-capt-SI_7448-C2G6HACXX.csv	Y	cancer	prostate adenocarcinoma	PRAD
SC_9062-capt-SI_7449-C2G6HACXX.csv	Y	cancer	prostate adenocarcinoma	PRAD
SC_9063-capt-SI_7450-C2G6HACXX.csv	Y	cancer	prostate adenocarcinoma	PRAD
SC_9065-capt-SI_7606-D2GEVACXX.csv	Y	cancer	prostate adenocarcinoma	PRAD
SC_9065-capt-SI_8164-H9TF9ADXX.csv	Y	cancer	prostate adenocarcinoma	PRAD
SC_9068-capt-SI_7608-D2GEVACXX.csv	Y	cancer	prostate adenocarcinoma	PRAD
SC_9071-capt-SI_7690-D2GC3ACXX.csv	Y	cancer	prostate adenocarcinoma	PRAD
SC_9072-capt-SI_7691-D2GC3ACXX.csv	Y	cancer	prostate adenocarcinoma	PRAD
SC_9073-capt-SI_7781-C4CF9ACXX.csv	Y	cancer	prostate adenocarcinoma	PRAD
SC_9080-capt-SI_8132-C4J3TACXX.csv	Y	cancer	prostate adenocarcinoma	PRAD
SC_9081-capt-SI_10923-C6V1TANXX.csv	Y	cancer	prostate adenocarcinoma	PRAD
SC_9081-capt-SI_8133-C4J3TACXX.csv	Y	cancer	prostate adenocarcinoma	PRAD
SC_9081-capt-SI_9385-C5N1GANXX.csv	Y	cancer	prostate adenocarcinoma	PRAD
SC_9083-capt-SI_8165-H9TF9ADXX.csv	Y	cancer	prostate adenocarcinoma	PRAD
SC_9086-capt-SI_10442-C6ET2ANXX.csv	Y	cancer	prostate adenocarcinoma	PRAD
SC_9086-capt-SI_8325-C472NANXX.csv	Y	cancer	prostate adenocarcinoma	PRAD
SC_9091-capt-SI_8391-C46LAANXX.csv	Y	cancer	prostate adenocarcinoma	PRAD
SC_9092-capt-SI_8557-C59M2ACXX.csv	Y	cancer	prostate adenocarcinoma	PRAD
SC_9093-capt-SI_8558-C59M0ACXX.csv	Y	cancer	prostate adenocarcinoma	PRAD
SC_9094-capt-SI_8701-C5AD4ACXX.csv	Y	cancer	prostate adenocarcinoma	PRAD
SC_9097-capt-SI_8559-C59M2ACXX.csv	Y	cancer	prostate adenocarcinoma	PRAD
SC_9099-capt-SI_8702-C5AD4ACXX.csv	Y	cancer	prostate adenocarcinoma	PRAD
TP_2001-capt-SI_5688-C19FAACXX.csv	Y	cancer	prostate adenocarcinoma	PRAD
TP_2004-capt-SI_5851-C19GBACXX.csv	Y	cancer	breast adenocarcinoma	BRCA
TP_2009-capt-SI_5939-D1E1PACXX.csv	Y	cancer	prostate adenocarcinoma	PRAD
TP_2010-capt-SI_5900-C19L8ACXX.csv	Y	cancer	prostate adenocarcinoma	PRAD
TP_2011-capt-SI_5901-C19L8ACXX.csv	Y	cancer	renal cell carcinoma	KIRC
TP_2017-capt-SI_5935-D1E2BACXX.csv	Y	cancer	colorectal adenocarcinoma	COAD
TP_2019-capt-SI_5937-D1E2BACXX.csv	Y	cancer	melanoma	SKCM
TP_2020-capt-SI_6344-C1MM1ACXX.csv	Y	cancer	prostate adenocarcinoma	PRAD
TP_2021-capt-SI_6020-D1EBEACXX.csv	Y	cancer	urothelial carcinoma	BLCA
TP_2024-capt-SI_6022-D1EBEACXX.csv	Y	cancer	lung carcinoma	LUSC
TP_2027-capt-SI_6083-D1EBTACXX.csv	Y	cancer	melanoma	SKCM
TP_2029-capt-SI_6134-D1RGBACXX.csv	Y	cancer	colorectal adenocarcinoma	COAD
TP_2032-capt-SI_6351-C1MM1ACXX.csv	Y	cancer	prostate adenocarcinoma	PRAD
TP_2034-capt-SI_6572-D1PYGACXX.csv	Y	cancer	prostate adenocarcinoma	PRAD
TP_2034-capt-SI_6573-D1PYGACXX.csv	Y	cancer	prostate adenocarcinoma	PRAD
TP_2034-capt-SI_6574-D1PYGACXX.csv	Y	cancer	prostate adenocarcinoma	PRAD
TP_2034-capt-SI_6574-D21U5ACXX.csv	Y	cancer	prostate adenocarcinoma	PRAD
TP_2034-capt-SI_7752-C32VAACXX.csv	Y	cancer	prostate adenocarcinoma	PRAD
TP_2037-capt-SI_6791-H77P6ADXX.csv	Y	cancer	prostate adenocarcinoma	PRAD
TP_2047-capt-SI_10371-HGJM7ADXX.csv	Y	cancer	pancreas adenocarcinoma	PAAD
TP_2047-capt-SI_11310-C6V1BANXX.csv	Y	cancer	pancreas adenocarcinoma	PAAD
TP_2047-capt-SI_11311-C6V1BANXX.csv	Y	cancer	pancreas adenocarcinoma	PAAD
TP_2047-capt-SI_11312-C6V1BANXX.csv	Y	cancer	pancreas adenocarcinoma	PAAD
TP_2047-capt-SI_11313-C6V1BANXX.csv	Y	cancer	pancreas adenocarcinoma	PAAD
TP_2047-capt-SI_7358-H80YAADXX.csv	Y	cancer	pancreas adenocarcinoma	PAAD
TP_2047-capt-SI_8704-HA9L4ADXX.csv	Y	cancer	pancreas adenocarcinoma	PAAD
TP_2047-capt-SI_8704-HA9PMADXX.csv	Y	cancer	pancreas adenocarcinoma	PAAD
TP_2047-capt-SI_8705-HA9L4ADXX.csv	Y	cancer	pancreas adenocarcinoma	PAAD
TP_2047-capt-SI_8705-HA9PMADXX.csv	Y	cancer	pancreas adenocarcinoma	PAAD
TP_2054-capt-SI_7848-C3Y81ACXX.csv	Y	cancer	prostate adenocarcinoma	PRAD
TP_2058-capt-SI_8324-C46WVANXX.csv	Y	cancer	urothelial carcinoma	BLCA
TP_2060-capt-SI_8398-C4L1DACXX.csv	Y	cancer	prostate adenocarcinoma	PRAD
TP_2064-capt-SI_8556-C59M0ACXX.csv	Y	cancer	prostate adenocarcinoma	PRAD
TP_2069-capt-SI_9383-C5N1GANXX.csv	Y	cancer	prostate adenocarcinoma	PRAD
TP_2077-capt-SI_10153-C6EHCANXX.csv	Y	cancer	prostate adenocarcinoma	PRAD
TP_2078-capt-SI_10154-C6EHCANXX.csv	Y	cancer	prostate adenocarcinoma	PRAD
TP_2079-capt-SI_10284-C6EKHANXX.csv	Y	cancer	prostate adenocarcinoma	PRAD
TP_2080-capt-SI_10285-C6EKHANXX.csv	Y	cancer	prostate adenocarcinoma	PRAD
TP_2081-capt-SI_10417-C6ET2ANXX.csv	Y	cancer	prostate adenocarcinoma	PRAD
TP_2086-capt-SI_10440-C6ERDANXX.csv	Y	cancer	pancreas adenocarcinoma	PAAD
TP_2087-capt-SI_10562-C6EEUANXX.csv	Y	cancer	high grade ovarian serous adenocarcinoma	OV
TP_2090-capt-SI_10666-C6UPRANXX.csv	Y	cancer	prostate adenocarcinoma	PRAD
TP_2093-capt-SI_10699-C6V2AANXX.csv	Y	cancer	prostate adenocarcinoma	PRAD
TP_2096-capt-SI_10732-C6UUJANXX.csv	Y	cancer	prostate adenocarcinoma	PRAD
TP_2106-capt-SI_11224-C6UTYANXX.csv	Y	cancer	pancreas adenocarcinoma	PAAD
TP_2131-capt-SI_11906-C7F4VANXX.csv	Y	cancer	urothelial carcinoma	BLCA
TP_2156-capt-SI_12477-C7G91ANXX.csv	Y	cancer	prostate adenocarcinoma	PRAD
UT_4001-capt-SI_8722-C46NFANXX.csv	Y	cancer	prostate adenocarcinoma	PRAD
UT_4001-capt-SI_8723-C46NFANXX.csv	Y	cancer	prostate adenocarcinoma	PRAD
UT_4002-capt-SI_8724-C46NFANXX.csv	Y	cancer	prostate adenocarcinoma	PRAD
UT_4002-capt-SI_8725-C46NFANXX.csv	Y	cancer	prostate adenocarcinoma	PRAD
UT_4003-capt-SI_8726-C46NFANXX.csv	Y	cancer	prostate adenocarcinoma	PRAD
UT_4003-capt-SI_8727-C46NFANXX.csv	Y	cancer	prostate adenocarcinoma	PRAD
UT_4004-capt-SI_8728-C46NFANXX.csv	Y	cancer	prostate adenocarcinoma	PRAD
UT_4004-capt-SI_8729-C46NFANXX.csv	Y	cancer	prostate adenocarcinoma	PRAD
UT_4005-capt-SI_8730-C46NFANXX.csv	Y	cancer	prostate adenocarcinoma	PRAD
UT_4005-capt-SI_8731-C46NFANXX.csv	Y	cancer	prostate adenocarcinoma	PRAD
UT_4006-capt-SI_8732-C4018ANXX.csv	Y	cancer	prostate adenocarcinoma	PRAD
UT_4006-capt-SI_8733-C4018ANXX.csv	Y	cancer	prostate adenocarcinoma	PRAD
UT_4006-capt-SI_8734-C46NFANXX.csv	Y	cancer	prostate adenocarcinoma	PRAD
UT_4007-capt-SI_8735-C46NFANXX.csv	Y	cancer	prostate adenocarcinoma	PRAD
UT_4007-capt-SI_8736-C46NFANXX.csv	Y	cancer	prostate adenocarcinoma	PRAD
UT_4007-capt-SI_8737-C46NFANXX.csv	Y	cancer	prostate adenocarcinoma	PRAD
UT_4008-capt-SI_10105-C6EHBANXX.csv	Y	cancer	prostate adenocarcinoma	PRAD
UT_4009-capt-SI_10106-C6EJFANXX.csv	Y	cancer	prostate adenocarcinoma	PRAD
UT_4010-capt-SI_10107-C6EHBANXX.csv	Y	cancer	prostate adenocarcinoma	PRAD
UT_4011-capt-SI_10108-C6EHBANXX.csv	Y	cancer	prostate adenocarcinoma	PRAD
UT_4012-capt-SI_11260-C6UPNANXX.csv	Y	cancer	prostate adenocarcinoma	PRAD
UT_4013-capt-SI_11261-C6UPNANXX.csv	Y	cancer	prostate adenocarcinoma	PRAD
UT_4014-capt-SI_11262-C6UPNANXX.csv	Y	cancer	prostate adenocarcinoma	PRAD
UT_4015-capt-SI_11263-C6UR3ANXX.csv	Y	cancer	prostate adenocarcinoma	PRAD
UT_4015-capt-SI_11264-C6UR3ANXX.csv	Y	cancer	prostate adenocarcinoma	PRAD
UT_4015-capt-SI_11265-C6UR3ANXX.csv	Y	cancer	prostate adenocarcinoma	PRAD
UT_4016-capt-SI_11266-C6UR3ANXX.csv	Y	cancer	prostate adenocarcinoma	PRAD
UT_4017-capt-SI_11314-C6UY8ANXX.csv	Y	cancer	prostate adenocarcinoma	PRAD
UT_4018-capt-SI_11421-C6UY8ANXX.csv	Y	cancer	prostate adenocarcinoma	PRAD
UT_4019-capt-SI_11386-C6UY8ANXX.csv	Y	cancer	prostate adenocarcinoma	PRAD
UT_4020-capt-SI_11443-HVGH7ADXX.csv	Y	cancer	prostate adenocarcinoma	PRAD
UT_4021-capt-SI_11516-C7A7HANXX.csv	Y	cancer	prostate adenocarcinoma	PRAD
UT_4022-capt-SI_11545-C7G8EANXX.csv	Y	cancer	prostate adenocarcinoma	PRAD
UT_4023-capt-SI_11623-C7G8PANXX.csv	Y	cancer	prostate adenocarcinoma	PRAD
UT_4024-capt-SI_11624-C7G8PANXX.csv	Y	cancer	prostate adenocarcinoma	PRAD
UT_4025-capt-SI_11733-C7G60ANXX.csv	Y	cancer	prostate adenocarcinoma	PRAD
UT_4026-capt-SI_11734-HV7YKADXX.csv	Y	cancer	prostate adenocarcinoma	PRAD
UT_4027-capt-SI_11777-C7G8TANXX.csv	Y	cancer	prostate adenocarcinoma	PRAD
UT_4028-capt-SI_11778-C7G09ANXX.csv	Y	cancer	prostate adenocarcinoma	PRAD
UT_4028-capt-SI_11779-C7G09ANXX.csv	Y	cancer	prostate adenocarcinoma	PRAD
UT_4028-capt-SI_12623-C8H3PANXX.csv	Y	cancer	prostate adenocarcinoma	PRAD
UT_4029-capt-SI_11780-HVKM7ADXX.csv	Y	cancer	prostate adenocarcinoma	PRAD
UT_4029-capt-SI_12624-C8H3PANXX.csv	Y	cancer	prostate adenocarcinoma	PRAD
UT_4030-capt-SI_11823-C7G5HANXX.csv	Y	cancer	prostate adenocarcinoma	PRAD
UT_4030-capt-SI_12625-C8H3PANXX.csv	Y	cancer	prostate adenocarcinoma	PRAD
UT_4031-capt-SI_11824-C7G5HANXX.csv	Y	cancer	prostate adenocarcinoma	PRAD
UT_4031-capt-SI_12626-C8H3PANXX.csv	Y	cancer	prostate adenocarcinoma	PRAD
UT_4032-capt-SI_11825-C7F5KANXX.csv	Y	cancer	prostate adenocarcinoma	PRAD
UT_4032-capt-SI_12627-C8H3PANXX.csv	Y	cancer	prostate adenocarcinoma	PRAD
UT_4033-capt-SI_11900-C7F4VANXX.csv	Y	cancer	prostate adenocarcinoma	PRAD
UT_4034-capt-SI_11901-C7FMDANXX.csv	Y	cancer	prostate adenocarcinoma	PRAD
UT_4034-capt-SI_11902-C7FMDANXX.csv	Y	cancer	prostate adenocarcinoma	PRAD
UT_4035-capt-SI_11903-C7FMDANXX.csv	Y	cancer	prostate adenocarcinoma	PRAD
MM_5001-capt-SI_10559-C6EEUANXX.csv	N	cancer	multiple myeloma	MM
MM_5002-capt-SI_10594-HGY2JADXX.csv	N	cancer	multiple myeloma	MM
MM_5003-capt-SI_12893-H2NKYADXY.csv	N	cancer	multiple myeloma	MM
MM_5004-capt-SI_17360-HLLM3BCXY.csv	N	cancer	multiple myeloma	MM
MM_5005-capt-SI_13154-H5NFVADXY.csv	N	cancer	multiple myeloma	MM
MM_5006-capt-SI_13301-HKYMCBCXX.csv	N	cancer	multiple myeloma	MM
MM_5007-capt-SI_13302-HKYMCBCXX.csv	N	cancer	multiple myeloma	MM
MM_5008-capt-SI_13303-HL5T5BCXX.csv	N	cancer	multiple myeloma	MM
MM_5010-capt-SI_13392-HL2HWBCXX.csv	N	cancer	multiple myeloma	MM
MM_5011-capt-SI_13418-HL2MMBCXX.csv	N	cancer	multiple myeloma	MM
MM_5012-capt-SI_13431-HM57NBCXX.csv	N	cancer	multiple myeloma	MM
MM_5013-capt-SI_13432-HM57NBCXX.csv	N	cancer	multiple myeloma	MM
MM_5014-capt-SI_13475-HM55GBCXX.csv	N	cancer	multiple myeloma	MM
MM_5015-capt-SI_13517-HMHHJBCXX.csv	N	cancer	multiple myeloma	MM
MM_5016-capt-SI_13518-HMF72BCXX.csv	N	cancer	multiple myeloma	MM
MM_5017-capt-SI_13543-HMF72BCXX.csv	N	cancer	multiple myeloma	MM
MM_5018-capt-SI_13631-HN55TBCXX.csv	N	cancer	multiple myeloma	MM
MM_5020-capt-SI_13733-HTH2NBCXX.csv	N	cancer	multiple myeloma	MM
MM_5021-capt-SI_13770-HTGKKBCXX.csv	N	cancer	multiple myeloma	MM
MM_5022-capt-SI_13802-HTH3CBCXX.csv	N	cancer	multiple myeloma	MM
MM_5036-capt-SI_13931-HVHJJBCXX.csv	N	cancer	multiple myeloma	MM
MM_5038-capt-SI_13982-HVK7CBCXX.csv	N	cancer	multiple myeloma	MM
MM_5040-capt-SI_14076-HVKJ3BCXX.csv	N	cancer	multiple myeloma	MM
MM_5042-capt-SI_14171-HVHMWBCXX.csv	N	cancer	multiple myeloma	MM
MM_5043-capt-SI_14126-HVHKTBCXX.csv	N	cancer	multiple myeloma	MM
MM_5045-capt-SI_14258-HVK7GBCXX.csv	N	cancer	multiple myeloma	MM
MM_5046-capt-SI_14346-HYGMCBCXX.csv	N	cancer	multiple myeloma	MM
MM_5047-capt-SI_14347-HYHYVBCXX.csv	N	cancer	multiple myeloma	MM
MM_5048-capt-SI_14348-HYHYVBCXX.csv	N	cancer	multiple myeloma	MM
MM_5049-capt-SI_14349-HYGMCBCXX.csv	N	cancer	multiple myeloma	MM
MM_5050-capt-SI_14380-HYJKTBCXX.csv	N	cancer	multiple myeloma	MM
MM_5051-capt-SI_14381-HYJKTBCXX.csv	N	cancer	multiple myeloma	MM
MM_5052-capt-SI_14455-HYGWKBCXX.csv	N	cancer	multiple myeloma	MM
MM_5053-capt-SI_14456-HYGWKBCXX.csv	N	cancer	multiple myeloma	MM
MM_5054-capt-SI_14478-HYH7TBCXX.csv	N	cancer	multiple myeloma	MM
MM_5055-capt-SI_14527-HYG2FBCXX.csv	N	cancer	multiple myeloma	MM
MM_5055-capt-SI_14527-HYM52BCXX.csv	N	cancer	multiple myeloma	MM
MM_5057-capt-SI_14528-HYG2FBCXX.csv	N	cancer	multiple myeloma	MM
MM_5057-capt-SI_14528-HYM52BCXX.csv	N	cancer	multiple myeloma	MM
MM_5058-capt-SI_14529-HYGVGBCXX.csv	N	cancer	multiple myeloma	MM
MM_5058-capt-SI_14529-HYH55BCXX.csv	N	cancer	multiple myeloma	MM
MM_5060-capt-SI_14530-HYGVGBCXX.csv	N	cancer	multiple myeloma	MM
MM_5060-capt-SI_14530-HYH55BCXX.csv	N	cancer	multiple myeloma	MM
MM_5061-capt-SI_14592-HYGLNBCXX.csv	N	cancer	multiple myeloma	MM
MM_5062-capt-SI_14679-HYM3KBCXX.csv	N	cancer	multiple myeloma	MM
MM_5063-capt-SI_14733-HYGTVBCXX.csv	N	cancer	multiple myeloma	MM
MM_5064-capt-SI_14734-HYGTVBCXX.csv	N	cancer	multiple myeloma	MM
MM_5065-capt-SI_14735-HYGTVBCXX.csv	N	cancer	multiple myeloma	MM
MM_5066-capt-SI_14741-H2VNGBCXY.csv	N	cancer	multiple myeloma	MM
MM_5067-capt-SI_14742-H2VNGBCXY.csv	N	cancer	multiple myeloma	MM
MM_5068-capt-SI_14743-H2VNGBCXY.csv	N	cancer	multiple myeloma	MM
MM_5069-capt-SI_14744-H2VCNBCXY.csv	N	cancer	multiple myeloma	MM
MM_5070-capt-SI_14745-H2VCNBCXY.csv	N	cancer	multiple myeloma	MM
MM_5071-capt-SI_14797-H2TYGBCXY.csv	N	cancer	multiple myeloma	MM
MM_5072-capt-SI_14798-H2TYGBCXY.csv	N	cancer	multiple myeloma	MM
MM_5074-capt-SI_14799-H2TYGBCXY.csv	N	cancer	multiple myeloma	MM
MM_5075-capt-SI_14831-H2WG7BCXY.csv	N	cancer	multiple myeloma	MM
MM_5076-capt-SI_14857-H2VNKBCXY.csv	N	cancer	multiple myeloma	MM
MM_5078-capt-SI_14858-H2VNKBCXY.csv	N	cancer	multiple myeloma	MM
MM_5079-capt-SI_14873-H2WKVBCXY.csv	N	cancer	multiple myeloma	MM
MM_5080-capt-SI_14880-H2WKVBCXY.csv	N	cancer	multiple myeloma	MM
MM_5083-capt-SI_14932-H2WFNBCXY.csv	N	cancer	multiple myeloma	MM
MM_5084-capt-SI_14933-H2WFNBCXY.csv	N	cancer	multiple myeloma	MM
MM_5085-capt-SI_16950-HJNF7BCXY.csv	N	cancer	multiple myeloma	MM
MM_5086-capt-SI_14946-H2VN2BCXY.csv	N	cancer	multiple myeloma	MM
MM_5088-capt-SI_14947-H2VMNBCXY.csv	N	cancer	multiple myeloma	MM
MM_5089-capt-SI_19889-H3FNGBCX2.csv	N	cancer	multiple myeloma	MM
MM_5090-capt-SI_14974-H2VFJBCXY.csv	N	cancer	multiple myeloma	MM
MM_5091-capt-SI_14975-H2VFJBCXY.csv	N	cancer	multiple myeloma	MM
MM_5092-capt-SI_14976-H2VFJBCXY.csv	N	cancer	multiple myeloma	MM
MM_5093-capt-SI_14977-H32VCBCXY.csv	N	cancer	multiple myeloma	MM
MM_5094-capt-SI_15028-H3VMLBCXY.csv	N	cancer	multiple myeloma	MM
MM_5095-capt-SI_15029-H3VMLBCXY.csv	N	cancer	multiple myeloma	MM
MM_5096-capt-SI_15086-H523VBCXY.csv	N	cancer	multiple myeloma	MM
MM_5097-capt-SI_15110-H5CFTBCXY.csv	N	cancer	multiple myeloma	MM
MM_5098-capt-SI_15111-H57HKBCXY.csv	N	cancer	multiple myeloma	MM
MM_5099-capt-SI_15112-H57HKBCXY.csv	N	cancer	multiple myeloma	MM
MM_5100-capt-SI_15113-H57HKBCXY.csv	N	cancer	multiple myeloma	MM
MM_5101-capt-SI_15162-H5CFMBCXY.csv	N	cancer	multiple myeloma	MM
MM_5102-capt-SI_15163-H5CFMBCXY.csv	N	cancer	multiple myeloma	MM
MM_5103-capt-SI_15164-H5CFMBCXY.csv	N	cancer	multiple myeloma	MM
MM_5104-capt-SI_15194-H57HWBCXY.csv	N	cancer	multiple myeloma	MM
MM_5105-capt-SI_15195-H57HWBCXY.csv	N	cancer	multiple myeloma	MM
MM_5106-capt-SI_15203-H5CFHBCXY.csv	N	cancer	multiple myeloma	MM
MM_5107-capt-SI_15204-H5CFHBCXY.csv	N	cancer	multiple myeloma	MM
MM_5108-capt-SI_15210-H3Y5KBCXY.csv	N	cancer	multiple myeloma	MM
MM_5109-capt-SI_15211-H3Y5KBCXY.csv	N	cancer	multiple myeloma	MM
MM_5110-capt-SI_15212-H3Y5JBCXY.csv	N	cancer	multiple myeloma	MM
MM_5111-capt-SI_15300-H3V7CBCXY.csv	N	cancer	multiple myeloma	MM
MM_5112-capt-SI_15301-H3V7CBCXY.csv	N	cancer	multiple myeloma	MM
MM_5113-capt-SI_15313-H3YHGBCXY.csv	N	cancer	multiple myeloma	MM
MM_5114-capt-SI_15314-H3V73BCXY.csv	N	cancer	multiple myeloma	MM
MM_5115-capt-SI_15329-H57M7BCXY.csv	N	cancer	multiple myeloma	MM
MM_5116-capt-SI_15330-H57M7BCXY.csv	N	cancer	multiple myeloma	MM
MM_5117-capt-SI_15331-H3YHWBCXY.csv	N	cancer	multiple myeloma	MM
MM_5118-capt-SI_15332-H3YHWBCXY.csv	N	cancer	multiple myeloma	MM
MM_5119-capt-SI_15361-H3V5TBCXY.csv	N	cancer	multiple myeloma	MM
MM_5120-capt-SI_15362-H3V5TBCXY.csv	N	cancer	multiple myeloma	MM
MM_5123-capt-SI_15397-H3Y7LBCXY.csv	N	cancer	multiple myeloma	MM
MM_5124-capt-SI_15398-H3Y7LBCXY.csv	N	cancer	multiple myeloma	MM
MM_5125-capt-SI_15523-H3Y7HBCXY.csv	N	cancer	multiple myeloma	MM
MM_5127-capt-SI_15576-HFCGLBCXY.csv	N	cancer	multiple myeloma	MM
MM_5128-capt-SI_15577-HFCGLBCXY.csv	N	cancer	multiple myeloma	MM
MM_5130-capt-SI_15682-CA5HJANXX.csv	N	cancer	multiple myeloma	MM
MM_5132-capt-SI_16089-HGY53BCXY.csv	N	cancer	multiple myeloma	MM
MM_5133-capt-SI_15725-CA5HJANXX.csv	N	cancer	multiple myeloma	MM
MM_5134-capt-SI_15726-CA5HJANXX.csv	N	cancer	multiple myeloma	MM
MM_5135-capt-SI_15727-CA5HJANXX.csv	N	cancer	multiple myeloma	MM
MM_5137-capt-SI_15728-CA5HJANXX.csv	N	cancer	multiple myeloma	MM
MM_5138-capt-SI_16441-HHGCKBCXY.csv	N	cancer	multiple myeloma	MM
MM_5139-capt-SI_15797-HF7GMBCXY.csv	N	cancer	multiple myeloma	MM
MM_5141-capt-SI_15862-HF7TLBCXY.csv	N	cancer	multiple myeloma	MM
MM_5142-capt-SI_15799-HF7GMBCXY.csv	N	cancer	multiple myeloma	MM
MM_5143-capt-SI_15811-HF3MLBCXY.csv	N	cancer	multiple myeloma	MM
MM_5144-capt-SI_15813-HF3MLBCXY.csv	N	cancer	multiple myeloma	MM
MM_5148-capt-SI_15917-HF72KBCXY.csv	N	cancer	multiple myeloma	MM
MM_5150-capt-SI_15918-HF72KBCXY.csv	N	cancer	multiple myeloma	MM
MM_5151-capt-SI_15919-HF72KBCXY.csv	N	cancer	multiple myeloma	MM
MM_5152-capt-SI_15941-HFF23BCXY.csv	N	cancer	multiple myeloma	MM
MM_5154-capt-SI_15942-HFF23BCXY.csv	N	cancer	multiple myeloma	MM
MM_5155-capt-SI_15943-HFF23BCXY.csv	N	cancer	multiple myeloma	MM
MM_5156-capt-SI_15944-HF72MBCXY.csv	N	cancer	multiple myeloma	MM
MM_5157-capt-SI_16008-HFCH7BCXY.csv	N	cancer	multiple myeloma	MM
MM_5158-capt-SI_15945-HF72MBCXY.csv	N	cancer	multiple myeloma	MM
MM_5159-capt-SI_16009-HFCH7BCXY.csv	N	cancer	multiple myeloma	MM
MM_5160-capt-SI_16010-HFCH7BCXY.csv	N	cancer	multiple myeloma	MM
MM_5161-capt-SI_16011-HFCG7BCXY.csv	N	cancer	multiple myeloma	MM
MM_5162-capt-SI_16012-HFCG7BCXY.csv	N	cancer	multiple myeloma	MM
MM_5163-capt-SI_16013-HFCG7BCXY.csv	N	cancer	multiple myeloma	MM
MM_5164-capt-SI_16058-HGWGYBCXY.csv	N	cancer	multiple myeloma	MM
MM_5165-capt-SI_16059-HGWGYBCXY.csv	N	cancer	multiple myeloma	MM
MM_5166-capt-SI_16296-HGW3YBCXY.csv	N	cancer	multiple myeloma	MM
MM_5167-capt-SI_16090-HGY53BCXY.csv	N	cancer	multiple myeloma	MM
MM_5168-capt-SI_16091-HGY53BCXY.csv	N	cancer	multiple myeloma	MM
MM_5169-capt-SI_16092-HGWFYBCXY.csv	N	cancer	multiple myeloma	MM
MM_5170-capt-SI_16107-HGTTHBCXY.csv	N	cancer	multiple myeloma	MM
MM_5171-capt-SI_16108-HGWKHBCXY.csv	N	cancer	multiple myeloma	MM
MM_5172-capt-SI_16109-HGWKHBCXY.csv	N	cancer	multiple myeloma	MM
MM_5173-capt-SI_16110-HGTT2BCXY.csv	N	cancer	multiple myeloma	MM
MM_5174-capt-SI_16111-HGTT2BCXY.csv	N	cancer	multiple myeloma	MM
MM_5175-capt-SI_16112-HGTT2BCXY.csv	N	cancer	multiple myeloma	MM
MM_5176-capt-SI_16225-HGVTFBCXY.csv	N	cancer	multiple myeloma	MM
MM_5177-capt-SI_16226-HGWK5BCXY.csv	N	cancer	multiple myeloma	MM
MM_5178-capt-SI_16227-HGVTFBCXY.csv	N	cancer	multiple myeloma	MM
MM_5179-capt-SI_16297-HGW3YBCXY.csv	N	cancer	multiple myeloma	MM
MM_5180-capt-SI_16298-HGW3YBCXY.csv	N	cancer	multiple myeloma	MM
MM_5181-capt-SI_16299-HH2MLBCXY.csv	N	cancer	multiple myeloma	MM
MM_5183-capt-SI_18436-HTT7LBCXY.csv	N	cancer	multiple myeloma	MM
MM_5184-capt-SI_16300-HH2MLBCXY.csv	N	cancer	multiple myeloma	MM
MM_5185-capt-SI_16301-HH2MLBCXY.csv	N	cancer	multiple myeloma	MM
MM_5186-capt-SI_16302-HGYVGBCXY.csv	N	cancer	multiple myeloma	MM
MM_5187-capt-SI_16377-HHHJ5BCXY.csv	N	cancer	multiple myeloma	MM
MM_5188-capt-SI_16378-HHHJ5BCXY.csv	N	cancer	multiple myeloma	MM
MM_5189-capt-SI_16379-HHHJ5BCXY.csv	N	cancer	multiple myeloma	MM
MM_5190-capt-SI_16691-HJMHYBCXY.csv	N	cancer	multiple myeloma	MM
MM_5191-capt-SI_16380-HHHJ7BCXY.csv	N	cancer	multiple myeloma	MM
MM_5193-capt-SI_16384-HHGF3BCXY.csv	N	cancer	multiple myeloma	MM
MM_5196-capt-SI_16424-HHGWGBCXY.csv	N	cancer	multiple myeloma	MM
MM_5197-capt-SI_16437-HHJHYBCXY.csv	N	cancer	multiple myeloma	MM
MM_5198-capt-SI_16438-HHGCKBCXY.csv	N	cancer	multiple myeloma	MM
MM_5199-capt-SI_16439-HHJHYBCXY.csv	N	cancer	multiple myeloma	MM
MM_5200-capt-SI_16440-HHGCKBCXY.csv	N	cancer	multiple myeloma	MM
MM_5201-capt-SI_16479-HHJLYBCXY.csv	N	cancer	multiple myeloma	MM
MM_5202-capt-SI_16480-HHJLYBCXY.csv	N	cancer	multiple myeloma	MM
MM_5203-capt-SI_16561-HHL3MBCXY.csv	N	cancer	multiple myeloma	MM
MM_5204-capt-SI_16562-HHL3MBCXY.csv	N	cancer	multiple myeloma	MM
MM_5205-capt-SI_16563-HHL3MBCXY.csv	N	cancer	multiple myeloma	MM
MM_5206-capt-SI_16564-HJMH5BCXY.csv	N	cancer	multiple myeloma	MM
MM_5207-capt-SI_16565-HJMH5BCXY.csv	N	cancer	multiple myeloma	MM
MM_5208-capt-SI_16608-HJMNJBCXY.csv	N	cancer	multiple myeloma	MM
MM_5209-capt-SI_16615-HJMNJBCXY.csv	N	cancer	multiple myeloma	MM
MM_5210-capt-SI_16616-HJMNJBCXY.csv	N	cancer	multiple myeloma	MM
MM_5211-capt-SI_16642-HJMVNBCXY.csv	N	cancer	multiple myeloma	MM
MM_5212-capt-SI_16643-HJMVNBCXY.csv	N	cancer	multiple myeloma	MM
MM_5213-capt-SI_16690-HJMJCBCXY.csv	N	cancer	multiple myeloma	MM
MM_5214-capt-SI_16692-HJMHYBCXY.csv	N	cancer	multiple myeloma	MM
MM_5217-capt-SI_16742-HJMN5BCXY.csv	N	cancer	multiple myeloma	MM
MM_5218-capt-SI_17072-HJNTLBCXY.csv	N	cancer	multiple myeloma	MM
MM_5219-capt-SI_16762-CAU1YANXX.csv	N	cancer	multiple myeloma	MM
MM_5221-capt-SI_16808-HJMMHBCXY.csv	N	cancer	multiple myeloma	MM
MM_5222-capt-SI_16876-HJLVLBCXY.csv	N	cancer	multiple myeloma	MM
MM_5224-capt-SI_16906-HJMLNBCXY.csv	N	cancer	multiple myeloma	MM
MM_5225-capt-SI_16946-HJMJJBCXY.csv	N	cancer	multiple myeloma	MM
MM_5226-capt-SI_16947-HJMJGBCXY.csv	N	cancer	multiple myeloma	MM
MM_5226-capt-SI_16947-HJNF7BCXY.csv	N	cancer	multiple myeloma	MM
MM_5227-capt-SI_16948-HJMJJBCXY.csv	N	cancer	multiple myeloma	MM
MM_5228-capt-SI_16992-HJLJ2BCXY.csv	N	cancer	multiple myeloma	MM
MM_5229-capt-SI_16993-HJLJ2BCXY.csv	N	cancer	multiple myeloma	MM
MM_5230-capt-SI_17033-HJLTYBCXY.csv	N	cancer	multiple myeloma	MM
MM_5231-capt-SI_17034-HJLTYBCXY.csv	N	cancer	multiple myeloma	MM
MM_5233-capt-SI_17035-HJLTYBCXY.csv	N	cancer	multiple myeloma	MM
MM_5235-capt-SI_17036-HJLNMBCXY.csv	N	cancer	multiple myeloma	MM
MM_5236-capt-SI_17067-HJNTLBCXY.csv	N	cancer	multiple myeloma	MM
MM_5237-capt-SI_17068-HJNTLBCXY.csv	N	cancer	multiple myeloma	MM
MM_5238-capt-SI_17069-HJNH5BCXY.csv	N	cancer	multiple myeloma	MM
MM_5239-capt-SI_17070-HJNH5BCXY.csv	N	cancer	multiple myeloma	MM
MM_5240-capt-SI_17071-HJNH5BCXY.csv	N	cancer	multiple myeloma	MM
MM_5241-capt-SI_17115-HJNLVBCXY.csv	N	cancer	multiple myeloma	MM
MM_5242-capt-SI_17116-HJNLVBCXY.csv	N	cancer	multiple myeloma	MM
MM_5244-capt-SI_17117-HJNLVBCXY.csv	N	cancer	multiple myeloma	MM
MM_5245-capt-SI_17185-HJLJTBCXY.csv	N	cancer	multiple myeloma	MM
MM_5246-capt-SI_17186-HJLJTBCXY.csv	N	cancer	multiple myeloma	MM
MM_5247-capt-SI_17187-HJNT7BCXY.csv	N	cancer	multiple myeloma	MM
MM_5248-capt-SI_17188-HJNT7BCXY.csv	N	cancer	multiple myeloma	MM
MM_5249-capt-SI_17197-HLLM3BCXY.csv	N	cancer	multiple myeloma	MM
MM_5251-capt-SI_17200-HLWMMBCXY.csv	N	cancer	multiple myeloma	MM
MM_5253-capt-SI_17223-HLWTMBCXY.csv	N	cancer	multiple myeloma	MM
MM_5256-capt-SI_17224-HLLNGBCXY.csv	N	cancer	multiple myeloma	MM
MM_5257-capt-SI_17290-HLVHCBCXY.csv	N	cancer	multiple myeloma	MM
MO_1056-capt-SI_5164-C0MHHACXX.csv	N	cancer	bladder urothelial carcinoma	BLCA
MO_1143-capt-SI_6343-D1R6AACXX.csv	N	cancer	lung carcinoma	LUSC
MO_1154-capt-SI_19906-CC5B7ANXX.csv	N	cancer	prostate adenocarcinoma	PRAD
MO_1234-capt-SI_13027-C8LK8ANXX.csv	N	cancer	prostate adenocarcinoma	PRAD
MO_1386-capt-SI_21085-HG75GBCX2.csv	N	cancer	breast invasive ductal carcinoma	BRCA
MO_1498-capt-SI_14034-C8WDBANXX.csv	N	cancer	breast invasive ductal carcinoma	BRCA
MO_1526-capt-SI_15860-CA5GKANXX.csv	N	cancer	breast invasive ductal carcinoma	BRCA
MO_1560-capt-SI_12520-H3YJGADXX.csv	N	cancer	breast invasive ductal carcinoma	BRCA
MO_1561-capt-SI_12521-H3YJFADXX.csv	N	cancer	adenoid cystic breast carcinoma	BRCA
MO_1564-capt-SI_12747-H3YH5ADXX.csv	N	cancer	hepatocellular carcinoma	LIHC
MO_1567-capt-SI_12799-C8LHHANXX.csv	N	cancer	breast carcinoma	BRCA
MO_1568-capt-SI_12712-H3Y7WADXX.csv	N	cancer	breast invasive ductal carcinoma	BRCA
MO_1569-capt-SI_12713-H3Y7WADXX.csv	N	cancer	high grade ovarian serous adenocarcinoma	OV
MO_1571-capt-SI_12801-C8LHHANXX.csv	N	cancer	breast invasive ductal carcinoma	BRCA
MO_1572-capt-SI_12837-H5HCGADXX.csv	N	cancer	breast invasive lobular carcinoma	BRCA
MO_1574-capt-SI_12838-H3VL7ADXX.csv	N	cancer	adenoid cystic breast carcinoma	BRCA
MO_1575-capt-SI_12886-H3VL7ADXX.csv	N	cancer	esophageal adenocarcinoma	ESCA
MO_1576-capt-SI_12918-H5NJNADXY.csv	N	cancer	high grade ovarian serous adenocarcinoma	OV
MO_1577-capt-SI_12993-H5NGVADXY.csv	N	cancer	papillary renal cell carcinoma	KIRC
MO_1583-capt-SI_13084-C8LK8ANXX.csv	N	cancer	esophageal adenocarcinoma	ESCA
MO_1584-capt-SI_13083-H5N33ADXY.csv	N	cancer	prostate adenocarcinoma	PRAD
MO_1585-capt-SI_13162-H5NFVADXY.csv	N	cancer	breast invasive ductal carcinoma	BRCA
MO_1588-capt-SI_13091-H5N5CADXY.csv	N	cancer	adenoid cystic breast carcinoma	BRCA
MO_1589-capt-SI_13190-C8LJ8ANXX.csv	N	cancer	breast invasive ductal carcinoma	BRCA
MO_1593-capt-SI_13330-C8HMRANXX.csv	N	cancer	breast invasive ductal carcinoma	BRCA
MO_1602-capt-SI_13464-HM55GBCXX.csv	N	cancer	adenoid cystic breast carcinoma	BRCA
MO_1605-capt-SI_13640-HTMLKBCXX.csv	N	cancer	esophageal adenocarcinoma	ESCA
MO_1606-capt-SI_13544-HMF72BCXX.csv	N	cancer	thyroid gland carcinoma	THCA
MO_1608-capt-SI_13734-C902CANXX.csv	N	cancer	prostate adenocarcinoma	PRAD
MO_1609-capt-SI_13632-C8WDNANXX.csv	N	cancer	breast invasive ductal carcinoma	BRCA
MO_1626-capt-SI_14078-HVHMNBCXX.csv	N	cancer	breast invasive ductal carcinoma	BRCA
MO_1629-capt-SI_15213-C9NVLANXX.csv	N	cancer	breast invasive ductal carcinoma	BRCA
MO_1633-capt-SI_14165-HVK3YBCXX.csv	N	cancer	hepatocellular carcinoma	LIHC
MO_1635-capt-SI_14370-C9EFTANXX.csv	N	cancer	prostate adenocarcinoma	PRAD
MO_1637-capt-SI_14310-C9EFTANXX.csv	N	cancer	prostate adenocarcinoma	PRAD
MO_1638-capt-SI_14311-HVKKJBCXX.csv	N	cancer	lung adenocarcinoma	LUSC
MO_1640-capt-SI_14372-HNG3MBCXX.csv	N	cancer	thyroid gland carcinoma	THCA
MO_1643-capt-SI_14373-C9EFTANXX.csv	N	cancer	breast invasive ductal carcinoma	BRCA
MO_1644-capt-SI_14374-C9EFTANXX.csv	N	cancer	prostate adenocarcinoma	PRAD
MO_1647-capt-SI_14424-C9EAFANXX.csv	N	cancer	breast invasive ductal carcinoma	BRCA
MO_1648-capt-SI_14378-HYJ7MBCXX.csv	N	cancer	breast carcinoma	BRCA
MO_1649-capt-SI_14425-C9EAFANXX.csv	N	cancer	prostate adenocarcinoma	PRAD
MO_1654-capt-SI_14457-HYGWKBCXX.csv	N	cancer	esophageal adenocarcinoma	ESCA
MO_1655-capt-SI_14539-C9EAFANXX.csv	N	cancer	breast invasive ductal carcinoma	BRCA
MO_1661-capt-SI_14540-C9EAFANXX.csv	N	cancer	breast invasive ductal carcinoma	BRCA
MO_1662-capt-SI_14535-C9EAFANXX.csv	N	cancer	breast invasive ductal carcinoma	BRCA
MO_1663-capt-SI_14593-HYGLNBCXX.csv	N	cancer	breast invasive lobular carcinoma	BRCA
MO_1664-capt-SI_14594-C9EAFANXX.csv	N	cancer	breast invasive ductal carcinoma	BRCA
MO_1667-capt-SI_15214-H3WLMBCXY.csv	N	cancer	cutaneous melanoma	SKCM
MO_1670-capt-SI_14619-C9ENRANXX.csv	N	cancer	prostate adenocarcinoma	PRAD
MO_1671-capt-SI_14620-HYH5KBCXX.csv	N	cancer	pancreatic adenocarcinoma	PAAD
MO_1672-capt-SI_14637-C9ENRANXX.csv	N	cancer	prostate adenocarcinoma	PRAD
MO_1674-capt-SI_14677-C9ENRANXX.csv	N	cancer	prostate adenocarcinoma	PRAD
MO_1675-capt-SI_14678-C9ENRANXX.csv	N	cancer	breast invasive ductal carcinoma	BRCA
MO_1678-capt-SI_14739-C9NV6ANXX.csv	N	cancer	breast invasive ductal carcinoma	BRCA
MO_1679-capt-SI_15087-C9ENVANXX.csv	N	cancer	prostate adenocarcinoma	PRAD
MO_1684-capt-SI_14875-H2WH5BCXY.csv	N	cancer	esophageal adenocarcinoma	ESCA
MO_1689-capt-SI_14877-H2WH5BCXY.csv	N	cancer	breast invasive ductal carcinoma	BRCA
MO_1691-capt-SI_14931-H2WFNBCXY.csv	N	cancer	high grade ovarian serous adenocarcinoma	OV
MO_1693-capt-SI_14941-H2VMNBCXY.csv	N	cancer	bladder urothelial carcinoma	BLCA
MO_1694-capt-SI_15546-HF72GBCXY.csv	N	cancer	breast invasive lobular carcinoma	BRCA
MO_1699-capt-SI_15355-H3Y7LBCXY.csv	N	cancer	breast invasive ductal carcinoma	BRCA
MO_1706-capt-SI_15066-C9DRNANXX.csv	N	cancer	prostate adenocarcinoma	PRAD
MO_1713-capt-SI_15220-H3Y5JBCXY.csv	N	cancer	prostate adenocarcinoma	PRAD
MO_1719-capt-SI_15226-C9NVLANXX.csv	N	cancer	prostate adenocarcinoma	PRAD
MO_1726-capt-SI_15356-C9P1VANXX.csv	N	cancer	lung carcinoma	LUSC
MO_1727-capt-SI_15305-H3YHGBCXY.csv	N	cancer	papillary renal cell carcinoma	KIRC
MO_1728-capt-SI_15306-H3V5TBCXY.csv	N	cancer	breast invasive ductal carcinoma	BRCA
MO_1730-capt-SI_15357-C9P1VANXX.csv	N	cancer	breast invasive ductal carcinoma	BRCA
MO_1731-capt-SI_15358-C9P1VANXX.csv	N	cancer	breast invasive lobular carcinoma	BRCA
MO_1737-capt-SI_20810-CC1WGANXX.csv	N	cancer	adenoid cystic breast carcinoma	BRCA
MO_1745-capt-SI_15736-CA5HJANXX.csv	N	cancer	pancreatic adenocarcinoma	PAAD
MO_1747-capt-SI_15735-CA5HJANXX.csv	N	cancer	breast invasive ductal carcinoma	BRCA
MO_1752-capt-SI_15817-CA300ANXX.csv	N	cancer	prostate adenocarcinoma	PRAD
MO_1757-capt-SI_15857-CA5GKANXX.csv	N	cancer	breast invasive ductal carcinoma	BRCA
MO_1760-capt-SI_15820-CA300ANXX.csv	N	cancer	pancreatic adenocarcinoma	PAAD
MO_1761-capt-SI_15861-CA5GKANXX.csv	N	cancer	breast invasive ductal carcinoma	BRCA
MO_1765-capt-SI_15818-CA300ANXX.csv	N	cancer	breast invasive ductal carcinoma	BRCA
MO_1768-capt-SI_15921-CA5GKANXX.csv	N	cancer	breast invasive ductal carcinoma	BRCA
MO_1774-capt-SI_16005-CA1MRANXX.csv	N	cancer	renal cell carcinoma	KIRC
MO_1780-capt-SI_15922-CA1MRANXX.csv	N	cancer	hepatocellular carcinoma	LIHC
MO_1782-capt-SI_15949-CA1MRANXX.csv	N	cancer	breast invasive lobular carcinoma	BRCA
MO_1785-capt-SI_16083-CAK8JANXX.csv	N	cancer	breast invasive ductal carcinoma	BRCA
MO_1786-capt-SI_16084-CAK8JANXX.csv	N	cancer	breast invasive ductal carcinoma	BRCA
MO_1788-capt-SI_16061-CAK8GANXX.csv	N	cancer	prostate adenocarcinoma	PRAD
MO_1789-capt-SI_16085-CAK8JANXX.csv	N	cancer	breast invasive ductal carcinoma	BRCA
MO_1790-capt-SI_16086-HGWFYBCXY.csv	N	cancer	pancreatic adenocarcinoma	PAAD
MO_1804-capt-SI_16419-CAL4AANXX.csv	N	cancer	breast invasive lobular carcinoma	BRCA
MO_1809-capt-SI_16382-HHGF3BCXY.csv	N	cancer	pancreatic adenocarcinoma	PAAD
MO_1811-capt-SI_16420-CAL4AANXX.csv	N	cancer	prostate adenocarcinoma	PRAD
MO_1812-capt-SI_16421-CAL4AANXX.csv	N	cancer	prostate adenocarcinoma	PRAD
MO_1814-capt-SI_16609-CATM4ANXX.csv	N	cancer	prostate adenocarcinoma	PRAD
MO_1825-capt-SI_16951-HJLVYBCXY.csv	N	cancer	bladder urothelial carcinoma	BLCA
MO_1826-capt-SI_16639-CATM4ANXX.csv	N	cancer	breast invasive lobular carcinoma	BRCA
MO_1827-capt-SI_16944-HJLVYBCXY.csv	N	cancer	pancreatic adenocarcinoma	PAAD
MO_1830-capt-SI_17118-CB01LANXX.csv	N	cancer	prostate adenocarcinoma	PRAD
MO_1831-capt-SI_16689-HJMNCBCXY.csv	N	cancer	colon adenocarcinoma	COAD
MO_1834-capt-SI_16740-CAVKAANXX.csv	N	cancer	breast invasive ductal carcinoma	BRCA
MO_1850-capt-SI_16990-CB02EANXX.csv	N	cancer	breast invasive ductal carcinoma	BRCA
MO_1851-capt-SI_17027-HJLNMBCXY.csv	N	cancer	breast invasive ductal carcinoma	BRCA
MO_1854-capt-SI_17119-CB01LANXX.csv	N	cancer	cutaneous melanoma	SKCM
MO_1863-capt-SI_17196-HLWMMBCXY.csv	N	cancer	pancreatic adenocarcinoma	PAAD
MO_1866-capt-SI_17211-HLLNGBCXY.csv	N	cancer	urothelial carcinoma	BLCA
MO_1868-capt-SI_17347-CATG2ANXX.csv	N	cancer	adenoid cystic breast carcinoma	BRCA
MO_1871-capt-SI_17212-CB01UANXX.csv	N	cancer	breast invasive ductal carcinoma	BRCA
MO_1879-capt-SI_19838-CBWYAANXX.csv	N	cancer	prostate adenocarcinoma	PRAD
MO_1880-capt-SI_17416-HLWLTBCXY.csv	N	cancer	high grade ovarian serous adenocarcinoma	OV
MO_1881-capt-SI_17456-HLWM2BCXY.csv	N	cancer	breast invasive ductal carcinoma	BRCA
MO_1886-capt-SI_19265-CBTA7ANXX.csv	N	cancer	breast invasive ductal carcinoma	BRCA
MO_1891-capt-SI_17559-CAUU8ANXX.csv	N	cancer	bladder urothelial carcinoma	BLCA
MO_1893-capt-SI_17698-HN2LTBCXY.csv	N	cancer	breast invasive ductal carcinoma	BRCA
MO_1894-capt-SI_17554-CAUU8ANXX.csv	N	cancer	pancreatic adenocarcinoma	PAAD
MO_1896-capt-SI_21543-HHMTVBCX2.csv	N	cancer	prostate adenocarcinoma	PRAD
MO_1901-capt-SI_17555-CAUU8ANXX.csv	N	cancer	prostate adenocarcinoma	PRAD
MO_1902-capt-SI_17656-HMWMCBCXY.csv	N	cancer	breast invasive ductal carcinoma	BRCA
MO_1909-capt-SI_17819-CAUEHANXX.csv	N	cancer	prostate adenocarcinoma	PRAD
MO_1912-capt-SI_17661-HMYFFBCXY.csv	N	cancer	colorectal adenocarcinoma	COAD
MO_1914-capt-SI_17907-HMCMTBCXY.csv	N	cancer	prostate adenocarcinoma	PRAD
MO_1915-capt-SI_17821-HMGCMBCXY.csv	N	cancer	hepatocellular carcinoma	LIHC
MO_1915-capt-SI_17821-HMVJNBCXY.csv	N	cancer	hepatocellular carcinoma	LIHC
MO_1916-capt-SI_17901-HMCMTBCXY.csv	N	cancer	urothelial carcinoma	BLCA
MO_1919-capt-SI_17822-HMCMLBCXY.csv	N	cancer	cutaneous melanoma	SKCM
MO_1924-capt-SI_18083-HMTCWBCXY.csv	N	cancer	pancreatic adenocarcinoma	PAAD
MO_1925-capt-SI_18340-HTVHMBCXY.csv	N	cancer	bladder urothelial carcinoma	BLCA
MO_1927-capt-SI_17963-HMVNTBCXY.csv	N	cancer	breast invasive ductal carcinoma	BRCA
MO_1931-capt-SI_17906-HMVJNBCXY.csv	N	cancer	breast invasive ductal carcinoma	BRCA
MO_1938-capt-SI_18047-HMVWWBCXY.csv	N	cancer	breast invasive ductal carcinoma	BRCA
MO_1939-capt-SI_17995-CAUEHANXX.csv	N	cancer	breast invasive ductal carcinoma	BRCA
MO_1941-capt-SI_17996-CAUEHANXX.csv	N	cancer	prostate adenocarcinoma	PRAD
MO_1944-capt-SI_18220-HTW3GBCXY.csv	N	cancer	prostate adenocarcinoma	PRAD
MO_1945-capt-SI_18341-HTVHMBCXY.csv	N	cancer	bladder urothelial carcinoma	BLCA
MO_1953-capt-SI_18304-HTVYJBCXY.csv	N	cancer	breast invasive ductal carcinoma	BRCA
MO_1954-capt-SI_18229-HTWNHBCXY.csv	N	cancer	renal cell carcinoma	KIRC
MO_1957-capt-SI_18223-HTWNHBCXY.csv	N	cancer	breast invasive ductal carcinoma	BRCA
MO_1961-capt-SI_18342-CBKYRANXX.csv	N	cancer	prostate adenocarcinoma	PRAD
MO_1965-capt-SI_18351-CBKYRANXX.csv	N	cancer	prostate adenocarcinoma	PRAD
MO_1971-capt-SI_18498-HTWHYBCXY.csv	N	cancer	breast invasive ductal carcinoma	BRCA
MO_1973-capt-SI_18440-HTW3LBCXY.csv	N	cancer	breast invasive ductal carcinoma	BRCA
MO_1974-capt-SI_18478-HTYJ7BCXY.csv	N	cancer	breast invasive ductal carcinoma	BRCA
MO_1975-capt-SI_18626-CBFYPANXX.csv	N	cancer	prostate adenocarcinoma	PRAD
MO_1976-capt-SI_18558-CBGU0ANXX.csv	N	cancer	prostate adenocarcinoma	PRAD
MO_1978-capt-SI_18738-CBKLTANXX.csv	N	cancer	prostate adenocarcinoma	PRAD
MO_1984-capt-SI_18666-CBFYPANXX.csv	N	cancer	breast invasive ductal carcinoma	BRCA
MO_1995-capt-SI_18739-CBKLTANXX.csv	N	cancer	prostate adenocarcinoma	PRAD
MO_2002-capt-SI_18897-HVJFJBCXY.csv	N	cancer	lung carcinoma	LUSC
MO_2004-capt-SI_19756-CBWYAANXX.csv	N	cancer	prostate adenocarcinoma	PRAD
MO_2005-capt-SI_18898-HTVFCBCXY.csv	N	cancer	breast invasive lobular carcinoma	BRCA
MO_2007-capt-SI_18932-CBKMCANXX.csv	N	cancer	prostate adenocarcinoma	PRAD
MO_2008-capt-SI_18974-CBKMCANXX.csv	N	cancer	bladder urothelial carcinoma	BLCA
MO_2010-capt-SI_18900-HTVFCBCXY.csv	N	cancer	breast invasive ductal carcinoma	BRCA
MO_2013-capt-SI_19042-CBGV4ANXX.csv	N	cancer	thyroid gland carcinoma	THCA
MO_2016-capt-SI_19259-CBTA7ANXX.csv	N	cancer	lung adenocarcinoma	LUSC
MO_2017-capt-SI_19084-CBKM0ANXX.csv	N	cancer	prostate adenocarcinoma	PRAD
MO_2018-capt-SI_19089-HYJ5HBCXY.csv	N	cancer	breast invasive ductal carcinoma	BRCA
MO_2024-capt-SI_19126-CBKM0ANXX.csv	N	cancer	prostate adenocarcinoma	PRAD
MO_2027-capt-SI_19182-CBTA7ANXX.csv	N	cancer	gastroesophageal junction adenocarcinoma	ESCA
MO_2033-capt-SI_19323-CBRV8ANXX.csv	N	cancer	prostate adenocarcinoma	PRAD
MO_2034-capt-SI_19524-CBRVFANXX.csv	N	cancer	breast invasive ductal carcinoma	BRCA
MO_2036-capt-SI_19324-CBRV8ANXX.csv	N	cancer	breast invasive ductal carcinoma	BRCA
MO_2037-capt-SI_19605-HYJGLBCXY.csv	N	cancer	prostate adenocarcinoma	PRAD
MO_2038-capt-SI_19389-CBT4DANXX.csv	N	cancer	prostate adenocarcinoma	PRAD
MO_2046-capt-SI_19403-CBT4DANXX.csv	N	cancer	prostate adenocarcinoma	PRAD
MO_2047-capt-SI_19839-CBWYAANXX.csv	N	cancer	conjunctival melanoma	SKCM
MO_2050-capt-SI_19404-HYJJHBCXY.csv	N	cancer	bladder urothelial carcinoma	BLCA
MO_2051-capt-SI_19706-CC2M4ANXX.csv	N	cancer	breast invasive ductal carcinoma	BRCA
MO_2058-capt-SI_19658-CBR92ANXX.csv	N	cancer	thyroid gland carcinoma	THCA
MO_2061-capt-SI_19709-CC2M4ANXX.csv	N	cancer	breast invasive ductal carcinoma	BRCA
MO_2062-capt-SI_19907-H3F2KBCX2.csv	N	cancer	breast invasive ductal carcinoma	BRCA
MO_2064-capt-SI_19661-CBR92ANXX.csv	N	cancer	breast invasive ductal carcinoma	BRCA
MO_2065-capt-SI_19844-CBWYAANXX.csv	N	cancer	prostate adenocarcinoma	PRAD
MO_2067-capt-SI_19840-CBWYAANXX.csv	N	cancer	bladder urothelial carcinoma	BLCA
MO_2074-capt-SI_20821-CC1WGANXX.csv	N	cancer	breast invasive lobular carcinoma	BRCA
MO_2085-capt-SI_20441-CC5R2ANXX.csv	N	cancer	breast invasive ductal carcinoma	BRCA
MO_2089-capt-SI_20299-H3F3KBCX2.csv	N	cancer	prostate adenocarcinoma	PRAD
MO_2090-capt-SI_20371-H3F5VBCX2.csv	N	cancer	prostate adenocarcinoma	PRAD
MO_2096-capt-SI_20593-HCMNWBCX2.csv	N	cancer	prostate adenocarcinoma	PRAD
MO_2100-capt-SI_20442-CC5R2ANXX.csv	N	cancer	breast invasive ductal carcinoma	BRCA
MO_2101-capt-SI_20609-HCMNYBCX2.csv	N	cancer	bladder urothelial carcinoma	BLCA
MO_2102-capt-SI_20555-H3FC2BCX2.csv	N	cancer	breast invasive ductal carcinoma	BRCA
MO_2108-capt-SI_20671-CC2KHANXX.csv	N	cancer	breast invasive ductal carcinoma	BRCA
MO_2110-capt-SI_20729-CC2KHANXX.csv	N	cancer	breast invasive ductal carcinoma	BRCA
MO_2111-capt-SI_20557-HCMNWBCX2.csv	N	cancer	breast invasive ductal carcinoma	BRCA
MO_2118-capt-SI_20811-CC1WGANXX.csv	N	cancer	prostate adenocarcinoma	PRAD
MO_2120-capt-SI_20812-HCMNKBCX2.csv	N	cancer	breast invasive ductal carcinoma	BRCA
MO_2123-capt-SI_20726-CC2KHANXX.csv	N	cancer	breast invasive ductal carcinoma	BRCA
MO_2126-capt-SI_20727-CC2KHANXX.csv	N	cancer	prostate adenocarcinoma	PRAD
MO_2135-capt-SI_20813-CC1WGANXX.csv	N	cancer	prostate adenocarcinoma	PRAD
MO_2141-capt-SI_20968-CC2NMANXX.csv	N	cancer	prostate adenocarcinoma	PRAD
MO_2142-capt-SI_20816-CC1WGANXX.csv	N	cancer	bladder urothelial carcinoma	BLCA
MO_2143-capt-SI_20869-HCMNJBCX2.csv	N	cancer	lung carcinoma	LUSC
MO_2144-capt-SI_20900-HCMMNBCX2.csv	N	cancer	breast invasive lobular carcinoma	BRCA
MO_2146-capt-SI_20928-CC2NMANXX.csv	N	cancer	prostate adenocarcinoma	PRAD
MO_2149-capt-SI_20969-HG5WGBCX2.csv	N	cancer	breast invasive ductal carcinoma	BRCA
MO_2154-capt-SI_21046-HG5TYBCX2.csv	N	cancer	breast invasive ductal carcinoma	BRCA
MO_2163-capt-SI_21117-HG5YLBCX2.csv	N	cancer	bladder urothelial carcinoma	BLCA
MO_2164-capt-SI_21142-HG5WWBCX2.csv	N	cancer	breast carcinoma	BRCA
MO_2173-capt-SI_21272-CC1U2ANXX.csv	N	cancer	prostate adenocarcinoma	PRAD
MO_2174-capt-SI_21293-CC1FDANXX.csv	N	cancer	prostate adenocarcinoma	PRAD
MO_2175-capt-SI_21273-CC1U2ANXX.csv	N	cancer	bladder urothelial carcinoma	BLCA
MO_2180-capt-SI_21275-CC1U2ANXX.csv	N	cancer	prostate adenocarcinoma	PRAD
MO_2184-capt-SI_21294-HG3JTBCX2.csv	N	cancer	breast invasive ductal carcinoma	BRCA
MO_2190-capt-SI_21452-HHTF5BCX2.csv	N	cancer	prostate adenocarcinoma	PRAD
MO_2191-capt-SI_21346-HG5YNBCX2.csv	N	cancer	breast invasive ductal carcinoma	BRCA
MO_2197-capt-SI_21403-CC1FDANXX.csv	N	cancer	prostate adenocarcinoma	PRAD
MO_2198-capt-SI_21358-CC1FDANXX.csv	N	cancer	breast invasive ductal carcinoma	BRCA
MO_2201-capt-SI_21517-CC1L3ANXX.csv	N	cancer	prostate adenocarcinoma	PRAD
MO_2202-capt-SI_21454-HHTF5BCX2.csv	N	cancer	breast invasive ductal carcinoma	BRCA
MO_2203-capt-SI_21518-CC1L3ANXX.csv	N	cancer	breast invasive ductal carcinoma	BRCA
MO_2206-capt-SI_21519-CC1L3ANXX.csv	N	cancer	prostate adenocarcinoma	PRAD
MO_2214-capt-SI_21610-CC1FJANXX.csv	N	cancer	prostate adenocarcinoma	PRAD
MO_2216-capt-SI_21668-HHNGVBCX2.csv	N	cancer	pancreatic adenocarcinoma	PAAD
MO_2219-capt-SI_21556-CC1TWANXX.csv	N	cancer	breast invasive ductal carcinoma	BRCA
MO_2220-capt-SI_21612-CC1FJANXX.csv	N	cancer	prostate adenocarcinoma	PRAD
MO_2224-capt-SI_21687-CC1FJANXX.csv	N	cancer	bladder urothelial carcinoma	BLCA
MO_2225-capt-SI_21614-HHWKLBCX2.csv	N	cancer	breast invasive ductal carcinoma	BRCA
MO_2229-capt-SI_21688-CC1FJANXX.csv	N	cancer	prostate adenocarcinoma	PRAD
MO_2234-capt-SI_21784-HHWTCBCX2.csv	N	cancer	breast invasive ductal carcinoma	BRCA
MO_2236-capt-SI_21692-CC1FJANXX.csv	N	cancer	breast invasive ductal carcinoma	BRCA
MO_2237-capt-SI_21785-HHMTWBCX2.csv	N	cancer	prostate adenocarcinoma	PRAD
MO_2244-capt-SI_21788-HHTCGBCX2.csv	N	cancer	breast invasive ductal carcinoma	BRCA
MO_2247-capt-SI_21789-HHTCGBCX2.csv	N	cancer	breast invasive ductal carcinoma	BRCA
MO_2249-capt-SI_21820-HHMTHBCX2.csv	N	cancer	breast invasive ductal carcinoma	BRCA
MO_2250-capt-SI_21821-HHTKWBCX2.csv	N	cancer	prostate adenocarcinoma	PRAD
MO_2256-capt-SI_21864-HHWT2BCX2.csv	N	cancer	urothelial carcinoma	BLCA
MO_2257-capt-SI_21865-HHWNYBCX2.csv	N	cancer	breast invasive ductal carcinoma	BRCA
MO_2258-capt-SI_21908-CCE0WANXX.csv	N	cancer	bladder urothelial carcinoma	BLCA
MO_2261-capt-SI_21866-HHWT2BCX2.csv	N	cancer	breast invasive lobular carcinoma	BRCA
MO_2262-capt-SI_21867-HHWN2BCX2.csv	N	cancer	breast invasive ductal carcinoma	BRCA
MO_2264-capt-SI_21942-CCDW7ANXX.csv	N	cancer	breast invasive lobular carcinoma	BRCA
MO_2265-capt-SI_21943-CCDW7ANXX.csv	N	cancer	breast invasive ductal carcinoma	BRCA
MO_2266-capt-SI_21974-CCDW7ANXX.csv	N	cancer	thyroid gland carcinoma	THCA
MO_2269-capt-SI_21975-CCDW7ANXX.csv	N	cancer	breast invasive ductal carcinoma	BRCA
MO_2272-capt-SI_21945-CCDW7ANXX.csv	N	cancer	bladder urothelial carcinoma	BLCA
MO_2273-capt-SI_21976-CCDW7ANXX.csv	N	cancer	breast invasive ductal carcinoma	BRCA
MO_2277-capt-SI_22004-HHWJMBCX2.csv	N	cancer	urothelial carcinoma	BLCA
TP_2003-capt-SI_5914-C19M0ACXX.csv	N	cancer	prostate adenocarcinoma	PRAD
TP_2026-capt-SI_6024-D1EBEACXX.csv	N	cancer	adenoid cystic breast carcinoma	BRCA
TP_2031-capt-SI_6292-D1RTCACXX.csv	N	cancer	prostate adenocarcinoma	PRAD
TP_2036-capt-SI_6710-D2GC3ACXX.csv	N	cancer	prostate adenocarcinoma	PRAD
TP_2036-capt-SI_6710-H0UUFADXX.csv	N	cancer	prostate adenocarcinoma	PRAD
TP_2041-capt-SI_7019-C26CMACXX.csv	N	cancer	prostate adenocarcinoma	PRAD
TP_2045-capt-SI_7357-C2G13ACXX.csv	N	cancer	prostate adenocarcinoma	PRAD
TP_2063-capt-SI_8604-C5A72ACXX.csv	N	cancer	prostate adenocarcinoma	PRAD
TP_2068-capt-SI_9382-C5N1GANXX.csv	N	cancer	hepatocellular carcinoma	LIHC
TP_2076-capt-SI_10152-C6EHCANXX.csv	N	cancer	prostate adenocarcinoma	PRAD
TP_2088-capt-SI_10609-C6JKTANXX.csv	N	cancer	prostate adenocarcinoma	PRAD
TP_2104-capt-SI_11151-C6T5LANXX.csv	N	cancer	prostate adenocarcinoma	PRAD
TP_2111-capt-SI_11430-HVGFHADXX.csv	N	cancer	renal cell carcinoma	KIRC
TP_2112-capt-SI_11387-C6UY8ANXX.csv	N	cancer	prostate adenocarcinoma	PRAD
TP_2115-capt-SI_12345-H3YGGADXX.csv	N	cancer	prostate adenocarcinoma	PRAD
TP_2125-capt-SI_11781-C7G8TANXX.csv	N	cancer	conjunctival melanoma	SKCM
TP_2126-capt-SI_11828-C7G5HANXX.csv	N	cancer	conjunctival melanoma	SKCM
TP_2127-capt-SI_12346-H523CADXX.csv	N	cancer	prostate adenocarcinoma	PRAD
TP_2140-capt-SI_12303-H523VADXX.csv	N	cancer	malignant breast phyllodes tumor	BRCA
TP_2143-capt-SI_12093-H3YVYADXX.csv	N	cancer	pancreatic adenocarcinoma	PAAD
TP_2145-capt-SI_13028-H5NCYADXY.csv	N	cancer	lung carcinoma	LUSC
TP_2159-capt-SI_12523-H3YJGADXX.csv	N	cancer	conjunctival melanoma	SKCM
TP_2167-capt-SI_12589-H3YJTADXX.csv	N	cancer	papillary renal cell carcinoma	KIRC
TP_2168-capt-SI_12622-H3YGWADXX.csv	N	cancer	urothelial carcinoma	BLCA
TP_2173-capt-SI_13469-HM552BCXX.csv	N	cancer	lung carcinoma	LUSC
TP_2175-capt-SI_12702-H3Y7VADXX.csv	N	cancer	colon adenocarcinoma	COAD
TP_2177-capt-SI_12839-H5HCGADXX.csv	N	cancer	prostate adenocarcinoma	PRAD
TP_2178-capt-SI_12810-C8LHHANXX.csv	N	cancer	pancreatic adenocarcinoma	PAAD
TP_2181-capt-SI_12804-C8LHHANXX.csv	N	cancer	breast invasive ductal carcinoma	BRCA
TP_2196-capt-SI_12996-C8LK3ANXX.csv	N	cancer	prostate adenocarcinoma	PRAD
TP_2200-capt-SI_13087-C8LK8ANXX.csv	N	cancer	prostate adenocarcinoma	PRAD
TP_2204-capt-SI_13245-C90DVANXX.csv	N	cancer	breast invasive ductal carcinoma	BRCA
TP_2210-capt-SI_14036-HVK5GBCXX.csv	N	cancer	pancreatic adenocarcinoma	PAAD
TP_2211-capt-SI_13334-HL5FCBCXX.csv	N	cancer	esophageal adenocarcinoma	ESCA
TP_2213-capt-SI_13642-HTMLKBCXX.csv	N	cancer	prostate adenocarcinoma	PRAD
TP_2218-capt-SI_13473-HM57HBCXX.csv	N	cancer	bladder urothelial carcinoma	BLCA
TP_2221-capt-SI_13731-HTH2NBCXX.csv	N	cancer	prostate adenocarcinoma	PRAD
TP_2227-capt-SI_13736-HTH2NBCXX.csv	N	cancer	pancreatic adenocarcinoma	PAAD
TP_2229-capt-SI_13771-HTGKKBCXX.csv	N	cancer	breast invasive ductal carcinoma	BRCA
TP_2231-capt-SI_13985-HVK57BCXX.csv	N	cancer	pancreatic adenocarcinoma	PAAD
TP_2232-capt-SI_13844-HTMLHBCXX.csv	N	cancer	urothelial carcinoma	BLCA
TP_2235-capt-SI_13843-C8WDBANXX.csv	N	cancer	breast invasive ductal carcinoma	BRCA
TP_2239-capt-SI_13934-HVK77BCXX.csv	N	cancer	breast invasive ductal carcinoma	BRCA
TP_2240-capt-SI_14166-HVK3YBCXX.csv	N	cancer	bladder urothelial carcinoma	BLCA
TP_2247-capt-SI_14130-HVHMNBCXX.csv	N	cancer	gastroesophageal junction adenocarcinoma	ESCA
TP_2249-capt-SI_15823-CA300ANXX.csv	N	cancer	prostate adenocarcinoma	PRAD
TP_2256-capt-SI_14484-HYHC3BCXX.csv	N	cancer	prostate adenocarcinoma	PRAD
TP_2265-capt-SI_14641-HYM3HBCXX.csv	N	cancer	prostate adenocarcinoma	PRAD
TP_2267-capt-SI_14740-H2VM7BCXY.csv	N	cancer	adenoid cystic breast carcinoma	BRCA
TP_2278-capt-SI_15201-C9NVVANXX.csv	N	cancer	prostate adenocarcinoma	PRAD
TP_2280-capt-SI_15089-H5CCGBCXY.csv	N	cancer	prostate adenocarcinoma	PRAD
TP_2295-capt-SI_15224-C9NVLANXX.csv	N	cancer	breast invasive ductal carcinoma	BRCA
TP_2302-capt-SI_15527-H5527BCXY.csv	N	cancer	cutaneous melanoma	SKCM
TP_2303-capt-SI_15528-HFCFKBCXY.csv	N	cancer	mucosal melanoma	SKCM
TP_2306-capt-SI_15583-HF7T7BCXY.csv	N	cancer	prostate adenocarcinoma	PRAD
TP_2308-capt-SI_15525-HFCFKBCXY.csv	N	cancer	breast invasive lobular carcinoma	BRCA
TP_2309-capt-SI_15580-HFCHLBCXY.csv	N	cancer	hepatocellular carcinoma	LIHC
TP_2310-capt-SI_15808-CA3TJANXX.csv	N	cancer	prostate adenocarcinoma	PRAD
TP_2314-capt-SI_15816-CA300ANXX.csv	N	cancer	prostate adenocarcinoma	PRAD
TP_2318-capt-SI_15950-HGMWCBCXY.csv	N	cancer	conjunctival melanoma	SKCM
TP_2319-capt-SI_18003-CAUEHANXX.csv	N	cancer	colon adenocarcinoma	COAD
TP_2339-capt-SI_17032-HJNFHBCXY.csv	N	cancer	adenoid cystic breast carcinoma	BRCA
TP_2410-capt-SI_17189-HJLJTBCXY.csv	N	cancer	pancreatic adenocarcinoma	PAAD
TP_2412-capt-SI_17231-CB01UANXX.csv	N	cancer	pancreatic adenocarcinoma	PAAD
TP_2415-capt-SI_17531-HLYVLBCXY.csv	N	cancer	breast invasive ductal carcinoma	BRCA
TP_2434-capt-SI_17768-HMCMGBCXY.csv	N	cancer	lung adenocarcinoma	LUSC
TP_2439-capt-SI_17900-HMTF5BCXY.csv	N	cancer	lung adenocarcinoma	LUSC
TP_2441-capt-SI_17910-HMTF5BCXY.csv	N	cancer	mucosal melanoma	SKCM
TP_2442-capt-SI_18004-CAUEHANXX.csv	N	cancer	malignant breast phyllodes tumor	BRCA
TP_2443-capt-SI_18005-CAUEHANXX.csv	N	cancer	adenoid cystic breast carcinoma	BRCA
TP_2445-capt-SI_18007-CAUEHANXX.csv	N	cancer	thyroid gland carcinoma	THCA
TP_2449-capt-SI_18090-HMVY7BCXY.csv	N	cancer	malignant breast phyllodes tumor	BRCA
TP_2455-capt-SI_18224-HTVYNBCXY.csv	N	cancer	conjunctival melanoma	SKCM
TP_2457-capt-SI_18231-HTVYNBCXY.csv	N	cancer	prostate adenocarcinoma	PRAD
TP_2463-capt-SI_19091-HYJGMBCXY.csv	N	cancer	adenoid cystic breast carcinoma	BRCA
TP_2464-capt-SI_18793-HTW53BCXY.csv	N	cancer	pancreatic adenocarcinoma	PAAD
TP_2473-capt-SI_18703-CBKLTANXX.csv	N	cancer	pancreatic adenocarcinoma	PAAD
TP_2479-capt-SI_18981-HYJF2BCXY.csv	N	cancer	cutaneous melanoma	SKCM
TP_2487-capt-SI_19407-HYJJHBCXY.csv	N	cancer	pancreatic adenocarcinoma	PAAD
TP_2493-capt-SI_19330-CBRV8ANXX.csv	N	cancer	prostate adenocarcinoma	PRAD
TP_2502-capt-SI_19538-HYJLTBCXY.csv	N	cancer	prostate adenocarcinoma	PRAD
TP_2504-capt-SI_19715-CC2M4ANXX.csv	N	cancer	lung adenocarcinoma	LUSC
TP_2511-capt-SI_19761-H53N5BCX2.csv	N	cancer	breast invasive ductal carcinoma	BRCA
TP_2513-capt-SI_21669-CC1FJANXX.csv	N	cancer	breast invasive ductal carcinoma	BRCA
TP_2514-capt-SI_20481-H3FCHBCX2.csv	N	cancer	bladder urothelial carcinoma	BLCA
TP_2519-capt-SI_20020-H3JC7BCX2.csv	N	cancer	pancreatic adenocarcinoma	PAAD
TP_2520-capt-SI_20385-H3FG7BCX2.csv	N	cancer	breast invasive ductal carcinoma	BRCA
TP_2529-capt-SI_20443-CC5R2ANXX.csv	N	cancer	conjunctival melanoma	SKCM
TP_2532-capt-SI_20677-CC2KHANXX.csv	N	cancer	breast invasive ductal carcinoma	BRCA
TP_2536-capt-SI_21683-HHWKLBCX2.csv	N	cancer	conjunctival melanoma	SKCM
TP_2538-capt-SI_20822-CC1WGANXX.csv	N	cancer	colon adenocarcinoma	COAD
TP_2543-capt-SI_20932-HCMV3BCX2.csv	N	cancer	pancreatic adenocarcinoma	PAAD
TP_2550-capt-SI_21235-HG3H3BCX2.csv	N	cancer	cutaneous melanoma	SKCM
TP_2559-capt-SI_21409-HHFG3BCX2.csv	N	cancer	gastroesophageal junction adenocarcinoma	ESCA
TP_2572-capt-SI_21915-CCE0WANXX.csv	N	cancer	thyroid gland carcinoma	THCA
UT_4036-capt-SI_14028-C8WDBANXX.csv	N	cancer	prostate adenocarcinoma	PRAD
UT_4037-capt-SI_14031-C8WDBANXX.csv	N	cancer	prostate adenocarcinoma	PRAD
UT_4039-capt-SI_14073-C9EL5ANXX.csv	N	cancer	prostate adenocarcinoma	PRAD
UT_4040-capt-SI_14117-C9EN9ANXX.csv	N	cancer	prostate adenocarcinoma	PRAD
UT_4041-capt-SI_14120-C9EN9ANXX.csv	N	cancer	prostate adenocarcinoma	PRAD
UT_4042-capt-SI_14123-C9ENRANXX.csv	N	cancer	prostate adenocarcinoma	PRAD
UT_4042-capt-SI_14124-C9ENRANXX.csv	N	cancer	prostate adenocarcinoma	PRAD
UT_4048-capt-SI_14250-C9EUCANXX.csv	N	cancer	prostate adenocarcinoma	PRAD
UT_4048-capt-SI_14251-C9EUCANXX.csv	N	cancer	prostate adenocarcinoma	PRAD
UT_4049-capt-SI_14254-C9EUCANXX.csv	N	cancer	prostate adenocarcinoma	PRAD
UT_4049-capt-SI_14255-C9EMPANXX.csv	N	cancer	prostate adenocarcinoma	PRAD
UT_4050-capt-SI_14306-C9EN9ANXX.csv	N	cancer	prostate adenocarcinoma	PRAD

## Sheet: Table S4
Samples	Total features	Total expression
acinic_cell_carcinoma_1	1532	5815
acinic_cell_carcinoma_2	1066	5820
acinic_cell_carcinoma_3	1036	6407
adipose_adult_37_year_male	4372	23772
adipose_adult_51_year_female	1450	8458
adipose_adult_53_year_female	3486	17822
adipose_adult_54_year_male	1946	11650
adipose_omentum_adult_37_year_male	2728	11857
adipose_omentum_adult_51_year_female	3676	18219
adipose_omentum_adult_53_year_female	2558	11459
adipose_omentum_adult_54_year_male	2586	12151
adrenal_gland_1	1045	15950
adrenal_gland_2	4129	23060
adrenal_gland_3	2014	9445
airway_epithelial_cell_1	3261	19151
airway_epithelial_cell_2	2031	29660
aortic_smooth_muscle_cell_1	11041	71786
aortic_smooth_muscle_cell_2	10038	65472
articular_chondrocyte_of_knee_joint_1	18272	180351
articular_chondrocyte_of_knee_joint_2	14074	97475
ascending_aorta	418	14877
astrocyte_1	696	21915
astrocyte_2	641	14435
b_cell_1	1130	4897
b_cell_2	973	3700
b_cell_3	1153	5008
b_cell_4	1268	5550
b_cell_5	1003	3901
b_cell_6	992	3780
bladder_microvascular_endothelial_cell_1	11558	98118
bladder_microvascular_endothelial_cell_2	8812	56156
bladder_urothelial_carcinoma_1	1204	4354
bladder_urothelial_carcinoma_adj_normal_1	567	1743
bloodvessel_aorta_adult_54_year_male	1975	21603
brain_1	2697	13029
brain_2	4757	26364
breast_cancer_1	2196	10139
breast_cancer_10	2985	14047
breast_cancer_11	2069	9220
breast_cancer_12	2005	8559
breast_cancer_13	4597	23521
breast_cancer_14	4379	22715
breast_cancer_15	3135	15277
breast_cancer_2	3559	17779
breast_cancer_3	2582	11132
breast_cancer_4	1854	7363
breast_cancer_5	3271	16853
breast_cancer_6	2543	12069
breast_cancer_7	3773	19147
breast_cancer_8	4304	23150
breast_cancer_9	5588	33653
breast_cancer_adj_normal_1	3126	16097
breast_cancer_adj_normal_10	1701	6766
breast_cancer_adj_normal_11	4287	22348
breast_cancer_adj_normal_12	3024	14691
breast_cancer_adj_normal_13	3076	15712
breast_cancer_adj_normal_14	3244	16833
breast_cancer_adj_normal_15	2606	12529
breast_cancer_adj_normal_16	5030	30482
breast_cancer_adj_normal_17	5728	34485
breast_cancer_adj_normal_18	5033	30166
breast_cancer_adj_normal_2	5363	29012
breast_cancer_adj_normal_3	5713	35304
breast_cancer_adj_normal_4	3195	16562
breast_cancer_adj_normal_5	3392	16782
breast_cancer_adj_normal_6	1317	4809
breast_cancer_adj_normal_7	1840	7902
breast_cancer_adj_normal_8	7281	47913
breast_cancer_adj_normal_9	5178	29101
bronchial_epithelial_cell_1	9126	56210
bronchial_epithelial_cell_2	11095	88132
bronchial_smooth_muscle_cell_1	12649	126750
bronchial_smooth_muscle_cell_2	13101	90440
bronchus_fibroblast_of_lung_1	2445	19492
bronchus_fibroblast_of_lung_2	3288	29010
cardiac_atrium_fibroblast_1	2210	31511
cardiac_atrium_fibroblast_2	1973	40377
cardiac_ventricle_fibroblast_1	2126	25341
cardiac_ventricle_fibroblast_2	2051	17926
cd14_positive_monocyte_1	1199	4752
cd14_positive_monocyte_2	1944	8619
cd14_positive_monocyte_3	1257	5342
cd14_positive_monocyte_4	1286	5403
cd14_positive_monocyte_5	1966	8778
cd14_positive_monocyte_6	1991	8908
cervical_cancer_1	1969	7662
cervical_cancer_2	2242	9756
cervical_cancer_3	2106	8888
cervical_cancer_4	1620	6583
cervical_cancer_5	1700	7118
cervical_cancer_adj_normal_1	3416	17099
cervical_cancer_adj_normal_2	2940	14977
cervical_cancer_adj_normal_3	1852	9833
cervical_cancer_adj_normal_4	1965	9493
cervical_cancer_adj_normal_5	2009	8939
clear_cell_carcinoma_1	2797	11687
clear_cell_carcinoma_adj_normal_1	1740	6181
cn.aml_bone_marrow_1	34	73
cn.aml_bone_marrow_10	22	45
cn.aml_bone_marrow_11	630	2449
cn.aml_bone_marrow_12	110	316
cn.aml_bone_marrow_13	148	400
cn.aml_bone_marrow_14	129	327
cn.aml_bone_marrow_15	283	855
cn.aml_bone_marrow_16	99	263
cn.aml_bone_marrow_17	612	2043
cn.aml_bone_marrow_18	198	552
cn.aml_bone_marrow_19	489	1777
cn.aml_bone_marrow_2	23	50
cn.aml_bone_marrow_20	794	3274
cn.aml_bone_marrow_3	166	476
cn.aml_bone_marrow_4	10	24
cn.aml_bone_marrow_5	138	381
cn.aml_bone_marrow_6	110	301
cn.aml_bone_marrow_7	86	221
cn.aml_bone_marrow_8	97	248
cn.aml_bone_marrow_9	48	116
colon_1	1412	5303
colon_2	1221	4448
colon_carcinoma_1	5166	24028
colon_carcinoma_10	5847	30270
colon_carcinoma_11	3406	14872
colon_carcinoma_12	4453	20591
colon_carcinoma_13	5380	26593
colon_carcinoma_14	4142	18830
colon_carcinoma_15	3250	14324
colon_carcinoma_16	4565	20241
colon_carcinoma_2	3696	15969
colon_carcinoma_3	4349	20848
colon_carcinoma_4	4314	22324
colon_carcinoma_5	3599	16206
colon_carcinoma_6	3553	15929
colon_carcinoma_7	3040	12906
colon_carcinoma_8	4402	21083
colon_carcinoma_9	4411	20875
colon_carcinoma_adj_normal_1	5601	30385
colon_carcinoma_adj_normal_2	3156	14014
colon_carcinoma_adj_normal_3	4778	23261
colon_carcinoma_adj_normal_4	4668	22412
colon_carcinoma_adj_normal_5	3808	17725
colon_carcinoma_adj_normal_6	3483	15822
colon_carcinoma_adj_normal_7	4297	21168
colon_carcinoma_adj_normal_8	5825	32131
dermis_blood_vessel_endothelial_cell_1	13005	185332
dermis_blood_vessel_endothelial_cell_2	7545	40839
dermis_lymphatic_vessel_endothelial_cell_1	15501	117481
dermis_lymphatic_vessel_endothelial_cell_2	16739	138475
dermis_microvascular_lymphatic_vessel_endothelial_cell_1	11388	80772
dermis_microvascular_lymphatic_vessel_endothelial_cell_2	15862	123776
endometrial_microvascular_endothelial_cell_1	1236	25544
endometrial_microvascular_endothelial_cell_2	1156	27806
endothelial_cell_of_coronary_artery_1	11175	78909
endothelial_cell_of_coronary_artery_2	10755	69551
endothelial_cell_of_umbilical_vein_1	1995	12451
endothelial_cell_of_umbilical_vein_2	2052	13379
endothelial_cell_of_umbilical_vein_3	278	869
endothelial_cell_of_umbilical_vein_4	355	1043
endothelial_cell_of_umbilical_vein_5	379	1204
epithelial_cell_of_alveolus_of_lung_1	2317	33465
epithelial_cell_of_alveolus_of_lung_2	5306	55385
epithelial_cell_of_proximal_tubule_1	1943	33083
epithelial_cell_of_proximal_tubule_2	3101	28579
epithelial_cell_of_umbilical_artery_1	10616	81861
epithelial_cell_of_umbilical_artery_2	12225	152276
esophagogastric_junction_adult_37_year_male	8652	74730
esophagogastric_junction_adult_51_year_female	4644	32162
esophagogastric_junction_adult_53_year_female	3919	45899
esophagogastric_junction_adult_54_year_male	4749	40260
esophagus_mucosa_adult_37_year_male	8183	54178
esophagus_mucosa_adult_51_year_female	1183	8039
esophagus_mucosa_adult_53_year_female	2473	23410
esophagus_mucosa_adult_54_year_male	2344	11437
esophagus_muscle_layer_of_adult_37_year_male	9333	70236
esophagus_muscle_layer_of_adult_51_year_female	4789	30253
esophagus_muscle_layer_of_adult_53_year_female	6022	44925
esophagus_muscle_layer_of_adult_54_year_male	7563	71122
femalegonad_adult_51_year_female	6113	56042
femalegonad_adult_53_year_female	8880	102828
fibroblast_of_arm_1	2580	57863
fibroblast_of_arm_2	4036	64316
fibroblast_of_dermis_1	17094	160497
fibroblast_of_dermis_2	15189	159310
fibroblast_of_lung_1	17174	143319
fibroblast_of_lung_2	14042	105684
fibroblast_of_lung_3	468	9302
fibroblast_of_lung_4	410	8722
fibroblast_of_the_aortic_adventitia_1	3749	113019
fibroblast_of_the_aortic_adventitia_2	13941	108235
fibroblast_of_villous_mesenchyme_1	14592	160137
fibroblast_of_villous_mesenchyme_2	14431	117053
foreskin_keratinocyte_1	2455	10084
foreskin_keratinocyte_2	1709	6491
gastric_cancer_1	962	2939
gastric_cancer_2	350	1009
gastric_cancer_3	1293	4370
gastric_cancer_adj_normal_1	549	1604
gastric_cancer_adj_normal_2	847	2604
gastric_cancer_adj_normal_3	768	2336
gastrocnemius_medialis	1924	9027
glioblastoma_1	1	3
glioblastoma_2	8	19
glioblastoma_3	2	7
glioblastoma_adj_normal_1	1931	8184
glioblastoma_adj_normal_2	2861	11832
glioblastoma_adj_normal_3	2601	10623
glioblastoma_adj_normal_4	3455	27518
glioblastoma_adj_normal_5	2323	9517
glomerular_endothelial_cell_1	1716	12340
glomerular_endothelial_cell_2	1488	18968
hair_follicle_dermal_papilla_cell_1	18844	173529
hair_follicle_dermal_papilla_cell_2	14176	135136
hair_follicular_keratinocyte_1	3498	34945
hair_follicular_keratinocyte_2	2916	33927
hcc_1	2249	10244
hcc_10	2602	11334
hcc_11	1786	7113
hcc_12	2769	12124
hcc_13	2689	12381
hcc_14	3600	19068
hcc_15	3590	17605
hcc_16	3295	17974
hcc_17	2683	12185
hcc_18	2158	9147
hcc_19	3239	14143
hcc_2	2228	10344
hcc_20	1966	8043
hcc_3	5293	33024
hcc_4	2487	10318
hcc_5	6641	40014
hcc_6	2290	10917
hcc_7	4002	20765
hcc_8	3860	18479
hcc_9	2462	11276
hcc_adj_normal_1	1971	7993
hcc_adj_normal_10	3671	18540
hcc_adj_normal_11	2796	12490
hcc_adj_normal_12	2783	12652
hcc_adj_normal_13	2526	10752
hcc_adj_normal_14	3783	18924
hcc_adj_normal_15	1998	8460
hcc_adj_normal_16	3508	17756
hcc_adj_normal_17	2188	8802
hcc_adj_normal_18	2526	10441
hcc_adj_normal_19	3607	17173
hcc_adj_normal_2	4874	27084
hcc_adj_normal_20	1741	6654
hcc_adj_normal_3	3217	15514
hcc_adj_normal_4	4285	21402
hcc_adj_normal_5	3560	17718
hcc_adj_normal_6	3578	18075
hcc_adj_normal_7	9208	65862
hcc_adj_normal_8	6013	35045
hcc_adj_normal_9	2558	11370
heart_1	1795	8064
heart_2	2497	12146
heart_adult_34_year_male	13408	130521
heart_lv_adult_51_year_female	3369	19831
heart_lv_adult_53_year_female	2014	11153
heart_ra_adult_51_year_female	2906	15664
heart_ra_adult_53_year_female	6095	37942
hematopoietic_multipotent_progenitor_cell	12595	108533
hypopharyngeal_cancer_1	10622	76426
hypopharyngeal_cancer_2	11346	86517
hypopharyngeal_cancer_3	9880	62402
hypopharyngeal_cancer_adj_normal_1	11118	95984
hypopharyngeal_cancer_adj_normal_2	9654	68436
hypopharyngeal_cancer_adj_normal_3	9188	62740
intestine_sigmoid_colon_adult_37_year_male	6792	59468
intestine_sigmoid_colon_adult_51_year_female	4023	28981
intestine_sigmoid_colon_adult_53_year_female	11669	128992
intestine_sigmoid_colon_adult_54_year_male	9660	104145
intestine_transverse_colon_adult_53_year_female	3667	19113
intestine_transverse_colon_adult_54_year_male	3528	17588
keratinocyte_1	216	700
keratinocyte_2	215	635
keratinocyte_3	341	1013
keratinocyte_4	625	5245
keratinocyte_5	3636	31187
keratinocyte_6	3290	21656
kidney_epithelial_cell_1	2202	22491
kidney_epithelial_cell_2	2333	28566
liver_1	699	2142
liver_2	1199	3937
liver_adult_32_year_male	10400	68440
liver_adult_53_year_female_1	1317	7691
liver_adult_53_year_female_2	1568	6190
lower_leg_skin_1	1486	12436
lower_leg_skin_2	2090	20828
lower_leg_skin_3	935	4037
lower_leg_skin_4	955	3135
lower_leg_skin_5	575	1904
lower_leg_skin_6	1015	4651
lower_leg_skin_7	2176	11085
lower_leg_skin_8	3786	38512
lung_1	1435	5167
lung_2	1494	5390
lung_adult_37_year_male	3848	17847
lung_adult_51_year_female	814	5848
lung_adult_53_year_female	2236	11864
lung_adult_54_year_male	332	1736
lung_microvascular_endothelial_cell_1	13775	99774
lung_microvascular_endothelial_cell_2	18481	177122
malignant_lymphoma_1	49	118
malignant_lymphoma_10	63	146
malignant_lymphoma_11	44	114
malignant_lymphoma_12	39	98
malignant_lymphoma_13	23	62
malignant_lymphoma_14	26	62
malignant_lymphoma_15	26	91
malignant_lymphoma_16	31	74
malignant_lymphoma_17	31	67
malignant_lymphoma_18	30	70
malignant_lymphoma_19	36	90
malignant_lymphoma_2	35	88
malignant_lymphoma_20	30	69
malignant_lymphoma_3	28	61
malignant_lymphoma_4	59	144
malignant_lymphoma_5	20	40
malignant_lymphoma_6	10	22
malignant_lymphoma_7	30	72
malignant_lymphoma_8	63	197
malignant_lymphoma_9	28	57
mammary_epithelial_cell_1	10084	64643
mammary_microvascular_endothelial_cell_1	2727	28726
mammary_microvascular_endothelial_cell_2	2688	37108
mammarygland_adult_37_year_male	5234	31337
mammarygland_adult_51_year_female	7990	59135
mammarygland_adult_53_year_female	7276	52078
melanocyte_of_skin_1	9064	62247
melanocyte_of_skin_2	8689	85594
melanocyte_of_skin_3	9358	80068
melanocyte_of_skin_4	10765	94704
mesangial_cell_1	1617	9667
mesangial_cell_2	1946	16675
mesenchymal_stem_cell_of_adipose_1	10697	85263
mesenchymal_stem_cell_of_adipose_2	11100	72509
mesenchymal_stem_cell_of_the_bone_marrow_1	12216	117756
mesenchymal_stem_cell_of_the_bone_marrow_2	15556	132688
mesenchymal_stem_cell_of_wharton_s_jelly_1	13407	98715
mesenchymal_stem_cell_of_wharton_s_jelly_2	13333	91613
mononuclear_cell	19872	274022
myometrial_cell_1	2877	40700
myometrial_cell_2	2075	38445
nasal_cavity_respiratory_epithelium_epithelial_cell_of_viscerocranial_mucosa_1	8299	53437
nasal_cavity_respiratory_epithelium_epithelial_cell_of_viscerocranial_mucosa_2	13688	96762
non.muscle_invasive_bladder_cancer_1	598	1829
non.muscle_invasive_bladder_cancer_10	818	2681
non.muscle_invasive_bladder_cancer_11	112	305
non.muscle_invasive_bladder_cancer_12	246	734
non.muscle_invasive_bladder_cancer_13	356	957
non.muscle_invasive_bladder_cancer_14	366	1076
non.muscle_invasive_bladder_cancer_15	539	2372
non.muscle_invasive_bladder_cancer_16	276	841
non.muscle_invasive_bladder_cancer_17	901	2988
non.muscle_invasive_bladder_cancer_18	188	512
non.muscle_invasive_bladder_cancer_19	293	928
non.muscle_invasive_bladder_cancer_2	247	709
non.muscle_invasive_bladder_cancer_20	287	888
non.muscle_invasive_bladder_cancer_3	232	568
non.muscle_invasive_bladder_cancer_4	732	2371
non.muscle_invasive_bladder_cancer_5	424	1368
non.muscle_invasive_bladder_cancer_6	363	1106
non.muscle_invasive_bladder_cancer_7	758	2713
non.muscle_invasive_bladder_cancer_8	581	2607
non.muscle_invasive_bladder_cancer_9	308	859
non.small_cell_lung_cancer.adenocarcinoma_1	89	213
non.small_cell_lung_cancer.adenocarcinoma_10	514	1680
non.small_cell_lung_cancer.adenocarcinoma_11	676	2140
non.small_cell_lung_cancer.adenocarcinoma_12	183	504
non.small_cell_lung_cancer.adenocarcinoma_13	290	836
non.small_cell_lung_cancer.adenocarcinoma_14	395	1185
non.small_cell_lung_cancer.adenocarcinoma_15	202	611
non.small_cell_lung_cancer.adenocarcinoma_16	538	1688
non.small_cell_lung_cancer.adenocarcinoma_17	412	1247
non.small_cell_lung_cancer.adenocarcinoma_18	204	541
non.small_cell_lung_cancer.adenocarcinoma_19	278	820
non.small_cell_lung_cancer.adenocarcinoma_2	323	1001
non.small_cell_lung_cancer.adenocarcinoma_20	435	1305
non.small_cell_lung_cancer.adenocarcinoma_3	728	2344
non.small_cell_lung_cancer.adenocarcinoma_4	506	1585
non.small_cell_lung_cancer.adenocarcinoma_5	1175	4571
non.small_cell_lung_cancer.adenocarcinoma_6	559	1673
non.small_cell_lung_cancer.adenocarcinoma_7	239	674
non.small_cell_lung_cancer.adenocarcinoma_8	116	310
non.small_cell_lung_cancer.adenocarcinoma_9	367	1102
non.small_cell_lung_cancer.squamous_cell_carcinoma_1	689	2285
non.small_cell_lung_cancer.squamous_cell_carcinoma_10	460	1648
non.small_cell_lung_cancer.squamous_cell_carcinoma_11	242	684
non.small_cell_lung_cancer.squamous_cell_carcinoma_12	236	655
non.small_cell_lung_cancer.squamous_cell_carcinoma_13	257	728
non.small_cell_lung_cancer.squamous_cell_carcinoma_14	373	1078
non.small_cell_lung_cancer.squamous_cell_carcinoma_15	1003	3347
non.small_cell_lung_cancer.squamous_cell_carcinoma_16	447	1379
non.small_cell_lung_cancer.squamous_cell_carcinoma_17	1138	4047
non.small_cell_lung_cancer.squamous_cell_carcinoma_18	676	2207
non.small_cell_lung_cancer.squamous_cell_carcinoma_19	606	1998
non.small_cell_lung_cancer.squamous_cell_carcinoma_2	735	2452
non.small_cell_lung_cancer.squamous_cell_carcinoma_20	650	2095
non.small_cell_lung_cancer.squamous_cell_carcinoma_21	315	908
non.small_cell_lung_cancer.squamous_cell_carcinoma_22	524	1589
non.small_cell_lung_cancer.squamous_cell_carcinoma_23	1030	3532
non.small_cell_lung_cancer.squamous_cell_carcinoma_24	577	1829
non.small_cell_lung_cancer.squamous_cell_carcinoma_25	337	984
non.small_cell_lung_cancer.squamous_cell_carcinoma_26	747	2572
non.small_cell_lung_cancer.squamous_cell_carcinoma_27	811	2775
non.small_cell_lung_cancer.squamous_cell_carcinoma_28	205	560
non.small_cell_lung_cancer.squamous_cell_carcinoma_29	199	529
non.small_cell_lung_cancer.squamous_cell_carcinoma_3	689	2142
non.small_cell_lung_cancer.squamous_cell_carcinoma_30	515	1571
non.small_cell_lung_cancer.squamous_cell_carcinoma_4	1435	5179
non.small_cell_lung_cancer.squamous_cell_carcinoma_5	485	1413
non.small_cell_lung_cancer.squamous_cell_carcinoma_6	504	1434
non.small_cell_lung_cancer.squamous_cell_carcinoma_7	317	967
non.small_cell_lung_cancer.squamous_cell_carcinoma_8	590	1957
non.small_cell_lung_cancer.squamous_cell_carcinoma_9	117	289
osteoblast_1	17061	210343
osteoblast_2	17108	158147
pancreas_adult_51_year_female	625	6313
pancreas_adult_53_year_female	2203	13717
pancreatic_cancer_1	102	390
pancreatic_cancer_10	87	387
pancreatic_cancer_11	44	137
pancreatic_cancer_12	32	122
pancreatic_cancer_13	36	147
pancreatic_cancer_14	48	155
pancreatic_cancer_15	37	150
pancreatic_cancer_16	28	83
pancreatic_cancer_17	27	83
pancreatic_cancer_18	15	36
pancreatic_cancer_19	30	80
pancreatic_cancer_2	25	78
pancreatic_cancer_20	37	141
pancreatic_cancer_21	23	89
pancreatic_cancer_22	13	38
pancreatic_cancer_23	14	41
pancreatic_cancer_24	58	194
pancreatic_cancer_25	12	28
pancreatic_cancer_26	23	69
pancreatic_cancer_27	58	202
pancreatic_cancer_28	37	128
pancreatic_cancer_29	67	224
pancreatic_cancer_3	63	262
pancreatic_cancer_30	20	54
pancreatic_cancer_31	42	147
pancreatic_cancer_32	65	238
pancreatic_cancer_33	59	245
pancreatic_cancer_34	71	264
pancreatic_cancer_35	58	251
pancreatic_cancer_36	25	73
pancreatic_cancer_37	59	214
pancreatic_cancer_38	37	124
pancreatic_cancer_39	54	233
pancreatic_cancer_4	35	113
pancreatic_cancer_40	23	73
pancreatic_cancer_41	41	114
pancreatic_cancer_42	17	56
pancreatic_cancer_43	30	86
pancreatic_cancer_44	55	203
pancreatic_cancer_46	31	134
pancreatic_cancer_47	48	181
pancreatic_cancer_48	91	495
pancreatic_cancer_49	48	152
pancreatic_cancer_5	75	343
pancreatic_cancer_50	61	250
pancreatic_cancer_51	26	72
pancreatic_cancer_6	75	344
pancreatic_cancer_7	88	353
pancreatic_cancer_9	63	268
pericardium_fibroblast_1	3028	45365
pericardium_fibroblast_2	2655	56052
pericyte_1	11900	83805
pericyte_2	14355	134597
placental_epithelial_cell_1	12122	130074
placental_epithelial_cell_2	10162	115241
placental_pericyte_1	11025	73782
placental_pericyte_2	13523	120002
prostate_cancer_1	698	2070
prostate_cancer_adj_normal_1	1158	3684
pulmonary_artery_endothelial_cell_1	12629	84604
pulmonary_artery_endothelial_cell_2	8891	50293
regular_cardiac_myocyte_1	20344	358306
regular_cardiac_myocyte_2	18965	177944
renal_cell_carcinoma_1	608	2062
renal_cell_carcinoma_2	168	432
renal_cell_carcinoma_3	928	4478
renal_cell_carcinoma_4	778	2594
renal_cell_carcinoma_5	649	2677
renal_cell_carcinoma_6	689	2176
renal_cell_carcinoma_7	400	1555
renal_cell_carcinoma_adj_normal_1	62	225
renal_cell_carcinoma_adj_normal_2	116	403
renal_cell_carcinoma_adj_normal_3	142	444
renal_cell_carcinoma_adj_normal_4	26	77
renal_cell_carcinoma_adj_normal_5	39	113
renal_cell_carcinoma_adj_normal_6	659	2308
renal_cell_carcinoma_adj_normal_7	251	788
renal_cortical_epithelial_cell_1	9938	71456
renal_cortical_epithelial_cell_2	6009	216463
skeletal_muscle_myoblast_1	5504	60038
skeletal_muscle_myoblast_2	4137	39590
skeletal_muscle_satellite_cell_1	8605	154895
skeletal_muscle_satellite_cell_2	8360	145355
skeletalmuscle_adult_51_year_female	2340	15461
skeletalmuscle_adult_53_year_female	2910	16825
skeletalmuscle_adult_54_year_male	1206	14852
skin_adult_37_year_male	4240	25197
skin_adult_54_year_male	2729	21265
smooth_muscle_cell_of_bladder_1	15216	117237
smooth_muscle_cell_of_bladder_2	14637	115890
smooth_muscle_cell_of_the_coronary_artery_1	6445	80425
smooth_muscle_cell_of_the_coronary_artery_2	12479	88600
smooth_muscle_cell_of_the_pulmonary_artery_1	5473	27107
smooth_muscle_cell_of_the_pulmonary_artery_2	8947	54168
smooth_muscle_cell_of_the_umbilical_artery_1	11548	87887
smooth_muscle_cell_of_the_umbilical_artery_2	6423	34548
smooth_muscle_cell_of_trachea_1	9588	110282
smooth_muscle_cell_of_trachea_2	10620	81098
spleen_1	2507	11675
spleen_2	2433	10446
spleen_3	2967	14350
spleen_4	1260	6394
stomach_1	597	1818
stomach_2	459	12981
stomach_3	606	6588
stomach_4	616	20410
stomach_5	221	6099
stomach_6	1264	4155
subcutaneous_preadipocyte_1	12531	73637
subcutaneous_preadipocyte_2	10020	83404
suprapubic_skin_1	1795	8710
suprapubic_skin_2	1407	6142
t.all_bone_marrow_1	3523	16385
t.all_bone_marrow_10	5524	29881
t.all_bone_marrow_11	2231	9245
t.all_bone_marrow_12	4054	17631
t.all_bone_marrow_13	5009	28931
t.all_bone_marrow_14	5162	30355
t.all_bone_marrow_15	2810	14016
t.all_bone_marrow_16	3136	15282
t.all_bone_marrow_17	4953	27811
t.all_bone_marrow_18	6338	36508
t.all_bone_marrow_19	2221	9616
t.all_bone_marrow_2	6464	36279
t.all_bone_marrow_20	3243	14005
t.all_bone_marrow_21	2282	9473
t.all_bone_marrow_22	3030	13835
t.all_bone_marrow_23	5315	27090
t.all_bone_marrow_24	6676	39036
t.all_bone_marrow_25	3505	15842
t.all_bone_marrow_3	5293	30619
t.all_bone_marrow_4	7365	43731
t.all_bone_marrow_5	5672	27887
t.all_bone_marrow_6	4901	24445
t.all_bone_marrow_7	3207	14784
t.all_bone_marrow_8	4411	24834
t.all_bone_marrow_9	5690	31852
testis_1	2076	6861
testis_2	1931	6506
thoracic_aorta_endothelial_cell_1	9644	49720
thoracic_aorta_endothelial_cell_2	9342	53626
thyroidgland_1	2496	10808
thyroidgland_2	2475	11363
thyroidgland_3	4074	24972
thyroidgland_adult_54_year_male	4846	29554
tibialnerve_adult_37_year_male	2796	29096
tibialnerve_adult_51_year_female	5103	44464
tibialnerve_adult_53_year_female	3649	30210
tibialnerve_adult_54_year_male	3956	45058
tongue_squamous_cell_carcinoma_1	2303	8821
tongue_squamous_cell_carcinoma_2	3635	14378
tongue_squamous_cell_carcinoma_3	1929	7046
tongue_squamous_cell_carcinoma_adj_normal_1	1244	3786
tongue_squamous_cell_carcinoma_adj_normal_2	1497	9045
tongue_squamous_cell_carcinoma_adj_normal_3	834	2461
tracheal_epithelial_cell_1	8908	143683
tracheal_epithelial_cell_2	6373	147394
transverse_colon	339	8458
uterine_smooth_muscle_cell_1	14486	135639
uterine_smooth_muscle_cell_2	14868	107883
uterus_1	3063	129750
uterus_2	2445	114258
vagina	2058	11879
vein_endothelial_cell_1	10817	68768
vein_endothelial_cell_2	8934	62713
